# Supplementary material for: Adaptive differentiation of Festuca rubra along a climate gradient revealed by molecular markers and quantitative traits
Source: PLoS One. 2018 Apr 4;13(4):e0194670. doi: 10.1371/journal.pone.0194670 (PMC5884518; doi:10.1371/journal.pone.0194670)
Supplement: S5 Table — (XLSX) [file pone.0194670.s008.xlsx]

## Sheet: Data description
Genetic data	Data obtained from the genotyping of all individuals in the study using 4 microsatellite markers. The data is formatted as a SPAGeDi input file
Phenotypic data	Data obtained from the phenotypic study of all individual genotypes replicated in four growth chambers
		Plant Number
		Locality	For a visualisation of the localities geographic position, see S1 Figure
		Growth Chamber
		Temperature of origin	Mean summer temperature 1: ALPine, 2: SUBalpine, 3: BOReal
		Moisture of Origin	Mean annual precipitation 1-4 (from lowest to highest)
	Phenotypic traits	Plant height	Fore explanation of the plant traits, see the manuscript
		Number of ramets
		% extravaginal ramets
		Belowground biomass
		Aboveground biomass
		below:aboveground biomass
		Growth rate
		Water potential
		Chlorophyll fluorescence
		Pi.Abs
		Stomatal density
		Stomatal size
Kinship Loiselle	- molecular relatedness matrix, calculated in SPAGeDi
		diagonal values are 0.5

## Sheet: Genetic data
274	11	0	4	3	6
0
Ind	Cat	HVM2	HVM3	B4_D9	B3_B8
F591	Alrust	124126128130132000	133143151000000000	247000000000000000	277279330390000000
F592	Alrust	120124130132000000	133143151157000000	245247000000000000	279330390000000000
F594	Alrust	128130136000000000	117133143151000000	235243000000000000	273279330390000000
F596	Alrust	112120126128136000	133143151157000000	243245000000000000	281283390000000000
F597	Alrust	112114126128130000	133143157000000000	235245000000000000	267279390000000000
F599	Alrust	120124128130000000	133143151000000000	243245000000000000	267279330000000000
F601	Alrust	118120126130000000	133143157000000000	233000000000000000	279283330390000000
F603	Alrust	114118120124132140	133141143151000000	237243000000000000	275330390000000000
F604	Alrust	112118120126130000	133143147151000000	235243000000000000	279390000000000000
F605	Alrust	120126128132000000	133143151000000000	243245000000000000	273330000000000000
F606	Alrust	112120122128130000	133143151000000000	235247000000000000	273279390000000000
F607	Alrust	112128136000000000	133143151157000000	237243000000000000	279330390000000000
F611	Alrust	112114118120128000	133143151157000000	233253000000000000	275390321000000000
F614	Alrust	112124128130000000	117133143157000000	237247000000000000	277279390000000000
F616	Alrust	114118128000000000	133143157000000000	235000000000000000	281370321000000000
F622	Alrust	114118120126134000	133143151000000000	243245000000000000	283330390000000000
F625	Alrust	114120124000000000	133143151000000000	233245000000000000	279390000000000000
F626	Alrust	120124128140000000	133143151157000000	235247000000000000	279390000000000000
F639	Alrust	112114124128134000	133143151157159000	237245000000000000	273279390000000000
F640	Alrust	124128000000000000	133143147151000000	233235000000000000	273277390321000000
F641	Alrust	112124132000000000	133143147151000000	247000000000000000	275277390000000000
F643	Alrust	112114120126128000	133143151157000000	235247000000000000	275281330390000000
F645	Alrust	112114120124128000	133143151000000000	237243000000000000	275279330390000000
F646	Alrust	000000000000000000	133143151157000000	235237000000000000	271275330390000000
F648	Alrust	114124126128140000	117133143157000000	233253000000000000	275279370000000000
F472	Arhelleren	120124130000000000	133143157000000000	243245000000000000	281390000000000000
F475	Arhelleren	124134000000000000	133143151000000000	243245000000000000	277330390000000000
F478	Arhelleren	124126136140000000	133143151000000000	233245000000000000	269273390000000000
F480	Arhelleren	118120124134000000	133143151000000000	233237000000000000	273330390000000000
F482	Arhelleren	124126128138000000	133143151157000000	233243000000000000	271275370000000000
F483	Arhelleren	126128140000000000	133143151157000000	243247000000000000	275285370000000000
F486	Arhelleren	112120126128000000	133143151000000000	233235000000000000	273279390000000000
F487	Arhelleren	112124136140000000	133143151000000000	233245000000000000	273275330370000000
F490	Arhelleren	112124130138000000	133143151157000000	245000000000000000	273285350370000000
F494	Arhelleren	126130134136000000	133143151157000000	243247000000000000	285390000000000000
F495	Arhelleren	124126128000000000	133143151157159000	235247000000000000	277390000000000000
F501	Arhelleren	124128132000000000	133143151000000000	235237000000000000	273285330390000000
F507	Arhelleren	112124128000000000	133143151000000000	235247000000000000	271279390000000000
F509	Arhelleren	126138000000000000	133143151157000000	245000000000000000	269273330370000000
F511	Arhelleren	124126128140000000	133143151157000000	235000000000000000	273287390319000000
F513	Arhelleren	124126128140000000	133143151157000000	235245000000000000	273279390000000000
F517	Arhelleren	120122126128130132	133143157000000000	235000000000000000	279390000000000000
F519	Arhelleren	112124130000000000	133143151000000000	233245000000000000	277390000000000000
F521	Arhelleren	124130136000000000	133143151000000000	237243000000000000	283287330390000000
F523	Arhelleren	124132140000000000	133143151000000000	233243000000000000	275277330321000000
F524	Arhelleren	124140000000000000	133143151157000000	235000000000000000	273275390321000000
F526	Arhelleren	124130136000000000	133143151000000000	237243000000000000	283287330390000000
F528	Arhelleren	124130136000000000	133143151000000000	237243000000000000	283287330390000000
F529	Arhelleren	124140000000000000	133143151157000000	233000000000000000	273275370321000000
F530	Arhelleren	124140000000000000	133143151157000000	233000000000000000	273275370321000000
F653	Fauske	114126128000000000	133143151157000000	245247000000000000	279390000000000000
F654	Fauske	120124126128000000	133143151000000000	245247000000000000	271279390000000000
F656	Fauske	114120124128130000	133143151157000000	245247000000000000	275279283330390000
F657	Fauske	120126128000000000	133143157000000000	243000000000000000	273279390000000000
F658A	Fauske	120124126128130000	133143151159000000	243000000000000000	275279330370000000
F663	Fauske	112114120124130000	133137143151000000	243247255263000000	279295370000000000
F672	Fauske	120124128000000000	133143151000000000	243245000000000000	279390000000000000
F677	Fauske	112114120124130000	133143151000000000	243247000000000000	279390000000000000
F678	Fauske	114124126130000000	133143151157000000	245247000000000000	281350390000000000
F680	Fauske	120124126128000000	133143151157000000	245247000000000000	281285390000000000
F681	Fauske	112124128130134000	133143151000000000	245000000000000000	277283390000000000
F682	Fauske	114126128136000000	133143151157000000	245247000000000000	281390000000000000
F683	Fauske	124128140000000000	133143151157000000	243247000000000000	281287350390000000
F684A	Fauske	120124126128000000	133143157000000000	245000000000000000	277279390000000000
F685	Fauske	120126140000000000	133143157000000000	243000000000000000	275279390000000000
F686	Fauske	124126128000000000	133143151000000000	243245000000000000	279291390000000000
F687	Fauske	114120124126128000	133143151157000000	245000000000000000	279285350390000000
F688	Fauske	124126128130000000	133143151000000000	245000000000000000	277285350390000000
F691	Fauske	120124126128130000	133143151157000000	247000000000000000	279330390000000000
F693	Fauske	120124126130000000	133143151157000000	247000000000000000	279330390000000000
F694	Fauske	120124126128130132	133143151159000000	243000000000000000	275279330000000000
F704	Fauske	112124128130000000	133143151157000000	243247000000000000	281350390000000000
F705	Fauske	120124126128000000	133143151000000000	245247000000000000	273281390000000000
F708	Fauske	124128130000000000	133143151000000000	245247000000000000	277285390000000000
F710	Fauske	124126128130000000	133143157000000000	243000000000000000	279390000000000000
F181	Gudmedalen	112126000000000000	133143151157000000	245247000000000000	273277350370000000
F183	Gudmedalen	112126000000000000	133143151157000000	245247000000000000	273277350370000000
F186	Gudmedalen	112126000000000000	133143151157000000	245247000000000000	273350370000000000
F188	Gudmedalen	112120124126128000	133143151157000000	245000000000000000	275370000000000000
F193	Gudmedalen	112116000000000000	133143151000000000	245247000000000000	273370000000000000
F196	Gudmedalen	116120126128000000	133143151000000000	233245000000000000	273275370000000000
F197	Gudmedalen	112126128000000000	133143147151157000	245000000000000000	273277370000000000
F199	Gudmedalen	112126000000000000	133143151157000000	245247000000000000	273350370000000000
F200	Gudmedalen	112118122124000000	129133143151157000	245247000000000000	273350390000000000
F201	Gudmedalen	112116136000000000	133143157000000000	233247000000000000	273277370000000000
F202	Gudmedalen	112114116124126000	133143151000000000	247000000000000000	275350390000000000
F203	Gudmedalen	112120126130136000	133143147151157000	235249000000000000	279281370390000000
F204	Gudmedalen	112114116126130000	133143151000000000	245247000000000000	275350390000000000
F205	Gudmedalen	116126140000000000	133143151000000000	235245000000000000	275350390000000000
F206	Gudmedalen	112116120126130000	133143151157000000	239249000000000000	273281370390000000
F208	Gudmedalen	112116136000000000	133143157000000000	233247000000000000	273277370000000000
F209	Gudmedalen	112116134136000000	133143157000000000	233247000000000000	273277390000000000
F210	Gudmedalen	112116136000000000	133143157000000000	233247000000000000	273277390000000000
F211A	Gudmedalen	112126132136000000	133143151157000000	245247000000000000	275279370390000000
F212	Gudmedalen	112126136000000000	133143151157000000	245247000000000000	273350390000000000
F213	Gudmedalen	112126000000000000	133143151157000000	245247000000000000	273350370000000000
F214	Gudmedalen	112126132136000000	133143151157000000	245247000000000000	273350370000000000
F216	Gudmedalen	112116124126000000	133143151000000000	247000000000000000	275277330390000000
F217	Gudmedalen	112126128000000000	133143147151000000	245000000000000000	273390000000000000
F219	Gudmedalen	112116136000000000	133143151000000000	245247000000000000	273390000000000000
F101A	Hogsete	124126128000000000	133145151159000000	233245000000000000	275277390000000000
F51	Hogsete	120124128000000000	133143151157000000	235243000000000000	275277350390000000
F55	Hogsete	124126000000000000	133143151000000000	243245000000000000	275287370000000000
F56	Hogsete	112122124126000000	133143151157000000	237253000000000000	281390000000000000
F57	Hogsete	124126128000000000	133143151000000000	235000000000000000	283287390000000000
F58	Hogsete	124126128000000000	133143151000000000	235000000000000000	283287390000000000
F59	Hogsete	124126128000000000	133143151157000000	237243000000000000	273285390000000000
F61	Hogsete	120124126000000000	133143151000000000	233000000000000000	277390000000000000
F62	Hogsete	114124126128000000	133143151000000000	235243247000000000	275281390000000000
F64	Hogsete	124126130000000000	133143151000000000	243247000000000000	277370000000000000
F66	Hogsete	124126128140000000	133143151000000000	235247000000000000	279283390000000000
F67	Hogsete	112124126128140116	133143151000000000	243247000000000000	275283390000000000
F68	Hogsete	124126128000000000	133143151159000000	243247000000000000	277283390000000000
F69	Hogsete	124126128136000000	133143151000000000	235000000000000000	277390321000000000
F70	Hogsete	124128000000000000	133143151000000000	233245000000000000	275279390000000000
F71	Hogsete	124126128000000000	117133143151157000	243253000000000000	277390000000000000
F74	Hogsete	116124126128000000	133143151157000000	235253000000000000	275279350390000000
F75	Hogsete	120124128000000000	133143151000000000	245247000000000000	275285390000000000
F76	Hogsete	124128000000000000	133143151159000000	235237000000000000	277281390000000000
F77	Hogsete	124126128000000000	133143151157000000	235247000000000000	277283390000000000
F78	Hogsete	114124126136000000	133143151157000000	243247000000000000	271279390000000000
F83	Hogsete	112124126128130000	133143151000000000	243247000000000000	277283390000000000
F88	Hogsete	112120124126128000	133137143151000000	233243245259273000	273277283287390000
F92	Hogsete	122124126128000000	133143151000000000	235000000000000000	275279390321000000
F99	Hogsete	124128000000000000	133143151000000000	233243000000000000	275390000000000000
F409	Ovstedalen	124128140000000000	133143151000000000	233237000000000000	273275330000000000
F410	Ovstedalen	124128000000000000	133143151000000000	235239000000000000	273275330390000000
F411	Ovstedalen	124128140000000000	133143151000000000	235239000000000000	275277330390000000
F413	Ovstedalen	120122124126128000	133143151157000000	247000000000000000	279390000000000000
F415	Ovstedalen	120122124126128000	133143151000000000	233000000000000000	273279390000000000
F416	Ovstedalen	124126000000000000	133143151000000000	233000000000000000	273277330370000000
F418	Ovstedalen	124126138000000000	133143151000000000	233000000000000000	273277390000000000
F422	Ovstedalen	124126128134000000	133143151157159000	233245000000000000	277390000000000000
F424	Ovstedalen	124128138000000000	133143151000000000	247000000000000000	277390000000000000
F425	Ovstedalen	124128138000000000	133143151000000000	247000000000000000	277390000000000000
F426	Ovstedalen	120124126128000000	133143151159000000	235243000000000000	277390000000000000
F427	Ovstedalen	114120124126000000	133143151157000000	233237000000000000	277283390000000000
F428	Ovstedalen	114120124126128130	133143151157000000	235237000000000000	277283390000000000
F430	Ovstedalen	120124128140000000	133143151000000000	233237000000000000	273277330390000000
F431	Ovstedalen	124128130000000000	133143151000000000	233237000000000000	273275330370000000
F432	Ovstedalen	120126130000000000	133143151000000000	233237000000000000	277330370000000000
F433	Ovstedalen	112124126128134000	133143151000000000	243237000000000000	283285390000000000
F436	Ovstedalen	112120126128130000	133143151157000000	245247000000000000	281390000000000000
F437	Ovstedalen	120122124126130000	133143151000000000	243000000000000000	273277390000000000
F438	Ovstedalen	120122124126130000	133143151000000000	243000000000000000	273277370000000000
F441	Ovstedalen	124126138000000000	133143151000000000	233000000000000000	273277390000000000
F443	Ovstedalen	124126138000000000	133143151000000000	245000000000000000	273277390000000000
F445	Ovstedalen	126128000000000000	133143151159000000	237247000000000000	273277390000000000
F446	Ovstedalen	118124126128130000	133143147151000000	235243000000000000	277390000000000000
F447	Ovstedalen	118124126128130000	133143147151000000	235243000000000000	277390000000000000
F242	Rambera	120124126000000000	133143151000000000	235245000000000000	275277330390000000
F243	Rambera	124128000000000000	133143151157000000	253255000000000000	279370000000000000
F244	Rambera	124128000000000000	133143151000000000	253255000000000000	281390000000000000
F246	Rambera	124126128000000000	133143151157000000	237243000000000000	277281390000000000
F247	Rambera	124126128134000000	133143151157000000	235243000000000000	277281390000000000
F248	Rambera	112124128000000000	133143151000000000	235245000000000000	273281390000000000
F249	Rambera	124126128000000000	133143151000000000	233247000000000000	273285370000000000
F250	Rambera	112124000000000000	133143151000000000	233245000000000000	271279370000000000
F251	Rambera	124126128000000000	133143151000000000	233247000000000000	273285370000000000
F252	Rambera	000000000000000000	133143151000000000	233247000000000000	273285370000000000
F253	Rambera	112124126128000000	133143151000000000	247000000000000000	275279370000000000
F254	Rambera	112126128000000000	133143151000000000	247000000000000000	275277370000000000
F255	Rambera	112126128000000000	133143151000000000	247000000000000000	275277370000000000
F256	Rambera	124126128000000000	133143151000000000	239247000000000000	279287390000000000
F260	Rambera	112118124140000000	133143151000000000	245247000000000000	279370390000000000
F261	Rambera	124128138000000000	133143151157000000	233247000000000000	273275390000000000
F264	Rambera	112114124132000000	133143151157000000	233245000000000000	275279390321000000
F265	Rambera	112114124000000000	133143151157000000	233245000000000000	275279390321000000
F267	Rambera	114124126136000000	133143151157000000	243247000000000000	271279370000000000
F268	Rambera	112114124132000000	133143151157000000	233245000000000000	275279390321000000
F271	Rambera	114124126136000000	133143151157000000	243247000000000000	277279390000000000
F274	Rambera	112120134000000000	133143157000000000	233247000000000000	277279390000000000
F275A	Rambera	114124126136000000	133143151157000000	243247000000000000	269279390000000000
F278	Rambera	114124126136000000	133143151157000000	243247000000000000	269279390000000000
F287A	Rambera	120124128000000000	133143151157000000	243247000000000000	277279390000000000
F289	Skjelingahaugen	112114124134000000	133143151157159000	237245000000000000	273279390000000000
F291	Skjelingahaugen	112114124128134000	133143151157159000	237245000000000000	273279390000000000
F292	Skjelingahaugen	112114124128134000	133143151157159000	237245000000000000	273279370000000000
F294	Skjelingahaugen	112114124134000000	133143151157159000	237245000000000000	273279370000000000
F296	Skjelingahaugen	112114124134000000	133143151157159000	237245000000000000	273279390000000000
F297	Skjelingahaugen	112114124000000000	133143151157159000	239245000000000000	275279390000000000
F298	Skjelingahaugen	112114124128134000	133143151157159000	237245000000000000	273279370000000000
F299	Skjelingahaugen	112114124128134000	133143151157159000	237245000000000000	273279370000000000
F300	Skjelingahaugen	112114124128134000	133143151157159000	245247000000000000	273279390000000000
F301	Skjelingahaugen	112114124134000000	133143151157159000	237245000000000000	273279370000000000
F306	Skjelingahaugen	112114124134000000	133143151157159000	237245000000000000	273279390000000000
F307	Skjelingahaugen	112124128130000000	133143151157159000	237245000000000000	273279390000000000
F308	Skjelingahaugen	112114124000000000	133143151157159000	237245000000000000	273279370000000000
F310	Skjelingahaugen	112114124000000000	133143151157159000	239245000000000000	275281390000000000
F312	Skjelingahaugen	112114124000000000	133143151157159000	239245000000000000	275281390000000000
F314	Skjelingahaugen	112114124128134000	133143151157159000	237245000000000000	273279370000000000
F315	Skjelingahaugen	112114124128134000	133143151157159000	237245000000000000	273279390000000000
F316	Skjelingahaugen	112114124128134000	133143151157159000	239245000000000000	275281390000000000
F317	Skjelingahaugen	112114124128000000	133143151157159000	237245000000000000	273279370000000000
F318	Skjelingahaugen	112114124128134000	133143151157159000	237245000000000000	273279370000000000
F319	Skjelingahaugen	112114124128134000	133143151157159000	239245000000000000	275281390000000000
F320	Skjelingahaugen	112114124128134000	133143151157159000	239245000000000000	275279390000000000
F321	Skjelingahaugen	112114124128134000	133143151157159000	239245000000000000	275279390000000000
F322	Skjelingahaugen	112114124128134000	133143151157159000	237245000000000000	273279390000000000
F323	Skjelingahaugen	112114120128000000	133143151157000000	233243000000000000	281390321000000000
F542	Ulvehaugen	124128000000000000	133143147151000000	243245000000000000	273277330370000000
F543	Ulvehaugen	120124128000000000	133143151000000000	243245000000000000	273281390321000000
F549A	Ulvehaugen	120124128136140000	133143151157000000	233237000000000000	273279281390321000
F550	Ulvehaugen	124126128000000000	133143147157000000	243245000000000000	277283330390000000
F551	Ulvehaugen	120124128136000000	133143151157000000	239245000000000000	273277390000000000
F552	Ulvehaugen	124126128130132000	133143147157000000	243245000000000000	277283330390000000
F556	Ulvehaugen	124136140000000000	133143151000000000	233237000000000000	273279390321000000
F557	Ulvehaugen	124126128132136000	133143151000000000	237245000000000000	273277390000000000
F558	Ulvehaugen	124136000000000000	133143151000000000	235237000000000000	273279390321000000
F560	Ulvehaugen	124126128000000000	133143147151000000	233245000000000000	279283390321000000
F573	Ulvehaugen	124128000000000000	133143151157000000	245000000000000000	277330390000000000
F574	Ulvehaugen	124136140000000000	133143151000000000	233237000000000000	273279390321000000
F576	Ulvehaugen	124136140000000000	133143151000000000	233237000000000000	273279390321000000
F579	Ulvehaugen	112120124128000000	133143151000000000	235245000000000000	277279390000000000
F580	Ulvehaugen	112120124128000000	133143147151000000	245000000000000000	277281390000000000
F581	Ulvehaugen	124126128132140000	133143147151000000	245000000000000000	273277330390000000
F582	Ulvehaugen	124126128132000000	133143147157000000	243245000000000000	277283330390000000
F583	Ulvehaugen	124128132000000000	117133143151157000	243000000000000000	281283390321000000
F584	Ulvehaugen	120124126128130132	133143147157000000	245000000000000000	271330390000000000
F586	Ulvehaugen	120124128134136000	133143151000000000	237245000000000000	275277390000000000
F587	Ulvehaugen	120124128000000000	133143151000000000	245000000000000000	277279390000000000
F588	Ulvehaugen	120124126136000000	133143147151159000	245000000000000000	271279390000000000
F589	Ulvehaugen	124128000000000000	133143147151000000	235247000000000000	275277390000000000
F590	Ulvehaugen	124126128000000000	117133143151000000	243245000000000000	279281330321000000
F350	Veskre	114120124128000000	133143151159000000	245000000000000000	279370000000000000
F351	Veskre	112120124130136000	133143151157000000	245247000000000000	275279330390000000
F353	Veskre	120122134000000000	133143151000000000	245000000000000000	279285370000000000
F358	Veskre	120124130134000000	133143147151000000	233235000000000000	273277390321000000
F359	Veskre	112120122134000000	133143147151000000	243247000000000000	277279370000000000
F362	Veskre	120122124134000000	133143147151000000	245247000000000000	277390000000000000
F363	Veskre	120122124130134000	133143151000000000	235243000000000000	273279390000000000
F365	Veskre	124126138000000000	133143157000000000	237247000000000000	271287390000000000
F368	Veskre	122124128134000000	133143157000000000	237247000000000000	273277390000000000
F369	Veskre	120122000000000000	133143157000000000	235247000000000000	271285370000000000
F370	Veskre	120122128000000000	133143157000000000	235247000000000000	271285390000000000
F371	Veskre	120122000000000000	133143151157000000	235247000000000000	271285390000000000
F372	Veskre	124130000000000000	133143157000000000	245247000000000000	273390000000000000
F374	Veskre	124128134000000000	133143151000000000	235245000000000000	273277330321000000
F375	Veskre	120126128134000000	133143151157000000	235245000000000000	277285390000000000
F377	Veskre	120124128136000000	133143151157159000	235247000000000000	281287390000000000
F378	Veskre	120124128134000000	133143151157000000	233245000000000000	273390000000000000
F379	Veskre	120124128000000000	133143151157000000	235245000000000000	287390000000000000
F383	Veskre	112120122134000000	133143147151000000	243247000000000000	277279370000000000
F386	Veskre	124128134000000000	133143151000000000	233245000000000000	273277330321000000
F393	Veskre	122124126130000000	133143151000000000	245247000000000000	287390000000000000
F395	Veskre	120124136000000000	133143151000000000	237000000000000000	273277390000000000
F396	Veskre	122124128130134000	133143151000000000	245247000000000000	277390000000000000
F403	Veskre	112126130138000000	133143151000000000	233245000000000000	275279330370000000
F404A	Veskre	120124130000000000	133143151000000000	237245000000000000	277281370370000000
F120	Vikesland	112124130000000000	133145151000000000	233243000000000000	277390000000000000
F121	Vikesland	126128000000000000	133145151000000000	233245000000000000	277283330370000000
F122	Vikesland	112124128000000000	133145151000000000	243247000000000000	277321000000000000
F123	Vikesland	112124128000000000	133145151157000000	243245000000000000	277390000000000000
F125	Vikesland	112124128000000000	133143151157000000	245247000000000000	277390000000000000
F127	Vikesland	124126128000000000	133143151000000000	243000000000000000	273277390000000000
F128	Vikesland	124126128000000000	117133143151157000	235243000000000000	277390321000000000
F129	Vikesland	118122126134000000	133143151000000000	233247000000000000	271277370000000000
F130	Vikesland	118122126134000000	133143151000000000	243247000000000000	273275390321000000
F131	Vikesland	112124126128000000	133143151000000000	243245000000000000	277279390000000000
F135	Vikesland	124128000000000000	133143151000000000	243245000000000000	277390319000000000
F137	Vikesland	114124128000000000	133143151000000000	243245247000000000	273283390000000000
F138	Vikesland	124128130000000000	133137143151157000	229247269000000000	283297390000000000
F139	Vikesland	122124128000000000	117133143151000000	233247000000000000	273277370321000000
F140	Vikesland	122124128132000000	117133143151000000	233247000000000000	273277370321000000
F141	Vikesland	118124126000000000	133143151157000000	235243000000000000	279283390000000000
F144	Vikesland	118124130000000000	133143151000000000	245247000000000000	277390000000000000
F145	Vikesland	124126128000000000	133143151000000000	243253000000000000	277285390000000000
F146	Vikesland	124126128130000000	133143151157000000	243247000000000000	277281390000000000
F147	Vikesland	124126128130000000	133143147151000000	247000000000000000	277285390000000000
F148	Vikesland	124126128000000000	133143151000000000	243247000000000000	277279390000000000
F150	Vikesland	112128000000000000	133143151000000000	245247000000000000	277281390000000000
F155	Vikesland	124126128000000000	133143151000000000	235247000000000000	275281350390000000
F156	Vikesland	120124128000000000	133143151157000000	245247000000000000	273277390000000000
F157	Vikesland	120124128130000000	133143157000000000	235247000000000000	275277390000000000
END

## Sheet: Phenotypic data
Plant Number	Locality	Growth Chamber	Temperature of origin	Moisture of Origin	Plant height	Number of ramets	% extravaginal ramets	Belowground biomass	Aboveground biomass	below:aboveground biomass	Growth rate	Water potential	Chlorophyll fluorescence	Pi.Abs	Stomatal density	Stomatal size
51	INT2	A	2	2	13.4	28	0.0357143	1.734	0.688	2.52035	0.678571	-1.92656	0.701059	0.380613
55	INT2	A	2	2	15.1	15	0.2	1.2971	0.455	2.85077	0.6	-1.90032	0.448163	0.0409964	59.3084	27.3551
56	INT2	A	2	2	17.4	25	0.52	1.7689	1.195	1.48025	0.56	-1.90032	0.647762	0.249308	88.8133	24.2064
57	INT2	A	2	2	12.8	32	0.28125	2.2902	0.673	3.40297	0.59375	-1.37	0.643209	0.21507
58	INT2	A	2	2	14.2	25	0.08	1.9579	0.797	2.45659	0.6	-1.94452	0.657131	0.250195
59	INT2	A	2	2	17	27	0.62963	2.7934	1.386	2.01544	0.62963	-1.59833	0.685003	0.438552
61	INT2	A	2	2	14.4	13	0.615385	1.2907	0.207	6.23527	0.0769231	-2.00933	0.543011	0.138729		31.2745
62	INT2	A	2	2	13.4	13	0.230769	1.6794	0.505	3.32554	0.384615	-1.82667	0.690243	0.346858
64	INT2	A	2	2	13.7	33	0.212121	2.2787	0.868	2.62523	0.393939	-1.46133	0.654136	0.283164	61.8095	27.8174
66	INT2	A	2	2	13	12	0.25	0.9648	0.344	2.80465	0.666667	-1.781	0.696705	0.38538
67	INT2	A	2	2	8	19	0.210526	1.057	0.518	2.04054	0.210526	-1.98414	0.603525	0.213192
68	INT2	A	2	2	15.2	19	0	1.933	0.465	4.15699	-0.0952381	-1.82667	0.685358	0.316732	69.823	29.939
69	INT2	A	2	2	18.3	25	0.04	1.8745	1.244	1.50683	0.68	-1.76774	0.697317	0.454949	44.437	28.9549
70	INT2	A	2	2	16	20	0.1	1.5522	0.536	2.8959	0.05	-1.90032	0.680166	0.250261	41.8876	35.799
71	INT2	A	2	2	19	27	0.37037	2.978	0.97	3.0701	0.62963	-1.90032	0.705028	0.462485
74	INT2	A	2	2	15.9	13	0	1.146	0.635	1.80472	0.461538	-1.76774	0.709741	0.610514
75	INT2	A	2	2	12	17	0.352941	1.2395	0.416	2.97957	0.470588	-2.00933	0.738387	0.920383
76	INT2	A	2	2	18	19	0.0526316	1.6004	0.749	2.13672	0.473684	-1.85613	0.671928	0.250721	42.7469	29.8875
77	INT2	A	2	2	18.7	16	0.1875	1.3252	0.61	2.17246	0.6875	-1.94452	0.733936	0.656878
78	INT2	A	2	2	17.2	15	0.133333	1.1468	0.435	2.63632	0.333333	-1.75531	0.703703	0.39836	44.4515	24.4408
83	INT2	A	2	2	20.5	26	0.0769231	1.8139	1.288	1.40831	0.615385	-2.12129	0.679536	0.339993
88	INT2	A	2	2	19.8	27	0.0740741	1.3903	0.699	1.98898	0.555556	-1.781	0.542341	0.129339
92	INT2	A	2	2	16.5	24	0.5	1.6862	0.742	2.27251	0.625	-1.918	0.64259	0.309431
99	INT2	A	2	2	13	28	0.25	1.6378	0.635	2.57921	0.571429	-2.055	0.696482	0.469038	91.483	30.0722
101	INT2	A	2	2	17.4	17	0.176471	1.4953	0.544	2.74871	0.647059	-2.10067	0.653736	0.246906	39.3836	35.724
120	LOW2	A	3	2	19.5	30	0.366667	1.7503	0.577	3.03345	0.766667	-1.76774	0.546286	0.132194	55.7106	25.6786
121	LOW2	A	3	2	15.5	31	0.774194	2.1587	0.696	3.10158	0.709677	-1.781	0.705516	0.421628	43.7545	28.9569
122	LOW2	A	3	2	21.2	13	0.307692	1.7826	0.392	4.54745	0.692308	-1.918	0.699165	0.434433	93.1928	25.9059
123	LOW2	A	3	2	18.9	35	0.457143	1.5794	0.757	2.08639	0.6	-1.88375	0.710933	0.456286
125	LOW2	A	3	2	15.2	36	0.0555556	1.9176	0.683	2.80761	0.472222	-1.73533	0.719054	0.412911	60.6726	25.6896
127	LOW2	A	3	2	15.9	45	0.0666667	1.8381	1.163	1.58048	0.577778	-1.76774	0.688597	0.288297
128	LOW2	A	3	2	16.4	16	0.1875	0.9018	0.655	1.37679	0.375	-1.92656	0.711087	0.546748
129	LOW2	A	3	2	14.5	15	0.4	1.4586	0.446	3.2704	0.533333	-1.98871	0.631946	0.317426
130	LOW2	A	3	2	12.6	39	0.128205	1.6051	0.743	2.1603	0.615385	-1.54677	0.724998	0.487715
131	LOW2	A	3	2	13.2	30	0	1.6525	0.608	2.71793	0.7	-1.90032	0.701917	0.467847	69.2384	21.5696
135	LOW2	A	3	2	18	16	0	1.146	0.498	2.3012	0.5	-2.329	0.70491	0.423481
137	LOW2	A	3	2	13.1	20	0.3	1.5108	0.907	1.66571	0.45	-1.70069	0.664814	0.238467
138	LOW2	A	3	2	17.2	27	0.555556	1.8648	0.618	3.01748	0.703704	-1.59097	0.7185	0.486665
139	LOW2	A	3	2	17.3	26	0.115385	1.2642	0.674	1.87567	0.461538	-1.62688	0.739723	0.74071
140	LOW2	A	3	2	17.6	50	0	2.4537	1.318	1.86168	0.76	-1.54677	0.724449	0.546473
141	LOW2	A	3	2	15.9	20	0.15	1.5778	0.587	2.6879	0.55	-1.76774	0.729281	0.543709	47.393	29.815
144	LOW2	A	3	2	13.2	19	0	1.252	0.408	3.06863	0.684211	-2.14062	0.658918	0.482194		21.9538
145	LOW2	A	3	2	19.9	21	0.142857	1.9185	0.577	3.32496	0.047619	-1.96367	0.6407	0.187556	47.2283	30.4232
146	LOW2	A	3	2	13	28	0.107143	1.6867	0.62	2.72048	0.535714	-1.88966	0.759189	0.840401	37.195	32.8622
147	LOW2	A	3	2	13.5	29	0.0344828	1.437	0.925	1.55351	0.655172	-1.98871	0.691313	0.368765	101.595	27.586
148	LOW2	A	3	2	12.1	27	0.555556	1.7135	0.468	3.66132	0.518519	-1.59097	0.750004	0.763766
150	LOW2	A	3	2	16.4	26	0.384615	2.157	0.861	2.50523	0.692308	-1.76774	0.722936	0.453016
155	LOW2	A	3	2	19	19	0.473684	1.3287	0.689	1.92845	0.578947	-1.37	0.703244	0.414308
156	LOW2	A	3	2	17.9	21	0	1.2265	0.499	2.45792	0.571429	-1.79813	0.660608	0.252128
157	LOW2	A	3	2	14.2	39	0.692308	2.4516	0.933	2.62765	0.615385	-1.58406	0.49934	0.109595
181	ALP3	A	1	3	12	22	0.181818	1.538	0.557	2.76122	0.681818	-1.73533	0.69908	0.475809	55.8843	25.2495
183	ALP3	A	1	3	13.5	18	0.388889	1.3163	0.905	1.45448	0.333333	-2.18344	0.678387	0.273002
186	ALP3	A	1	3	15.5	17	0.647059	1.3013	0.323	4.02879	0.705882	-1.67935	0.630699	0.232904	53.3764	32.6964
188	ALP3	A	1	3	14.3	34	0.411765	1.5294	0.715	2.13902	0.764706	-1.7125	0.711944	0.424155
193	ALP3	A	1	3	15.6	36	0.222222	1.9704	0.688	2.86395	0.666667	-1.644
196	ALP3	A	1	3	11.5	37	0.0810811	2.0428	0.473	4.31882	0.648649	-1.59833	0.740426	0.640459	55.5535	29.0479
197	ALP3	A	1	3	12	32	0.53125	1.7808	0.794	2.24282	0.6875	-1.41567	0.7498	0.770748
199	ALP3	A	1	3	12.6	13	0.307692	1.1595	0.498	2.32831	0.307692	-1.781	0.658942	0.39453
200	ALP3	A	1	3	14.2	14	0.357143	1.3128	0.305	4.30426	0.571429	-1.46133	0.663012	0.253397	33.2241	29.4794
201	ALP3	A	1	3	13.1	28	0.214286	1.3494	0.741	1.82105	0.857143	-1.507	0.72409	0.444427
202	ALP3	A	1	3	9.8	24	0.333333	1.4093	0.657	2.14505	0.5	-1.84241	0.661059	0.227777
203	ALP3	A	1	3	11	32	0.0625	2.542	0.635	4.00315	0.5	-1.58406	0.708464	0.455107
204	ALP3	A	1	3	13.7	27	0.407407	1.6587	0.488	3.39898	0.740741	-1.37	0.742316	0.691774
205	ALP3	A	1	3	13.2	31	0.419355	1.3814	0.719	1.92128	0.548387	-1.85613	0.758284	0.761139
206	ALP3	A	1	3	10.4	29	0.103448	1.547	0.174	8.8908	0.551724	-1.54677	0.708882	0.452832	45.173	27.6814
208	ALP3	A	1	3	17	45	0.333333	2.2323	1.256	1.77731	0.6	-1.41567	0.70422	0.422516	60.5726	28.3935
209	ALP3	A	1	3	14	43	0.0465116	0.961	0.374	2.56952	0.581395	-1.45839	0.7003	0.344423	53.7415	34.5634
210	ALP3	A	1	3	9.8	38	0.0789474	1.1072	0.499	2.21884	0.578947	-1.49844	0.723588	0.512914
211	ALP3	A	1	3	13.1	23	0.217391	1.512	0.559	2.70483	0.73913	-1.72355	0.731563	0.542629		29.1095
212	ALP3	A	1	3	13.6	16	0.375	1.0721	0.478	2.24289	0.5	-1.67935	0.719609	0.44613
213	ALP3	A	1	3	10.1	15	0.2	1.5356	0.328	4.68171	0.2	-1.68967	0.681189	0.331607
214	ALP3	A	1	3	12.4	24	0.291667	1.0653	0.594	1.79343	0.583333	-1.81194	0.608756	0.208016
216	ALP3	A	1	3	10.4	29	0.0344828	1.8334	0.482	3.80373	0.655172	-1.55267	0.697627	0.368048	40.5958	27.1265
218	ALP3	A	1	3	14.9	18	0	1.262	0.284	4.44366	0.111111	-1.50258	0.64865	0.236289	66.2297	27.6306
219	ALP3	A	1	3	14.7	26	0.346154	1.2992	0.492	2.64065	0.692308	-1.50258	0.611535	0.175868	84.25	27.0993
242	INT3	A	2	3	13	33	0	2.183	0.561	3.89127	0.454545	-1.781	0.71731	0.457282	84.8025	27.2884
243	INT3	A	2	3	13.1	22	0.0454545	1.832	0.854	2.1452	0.363636	-2.29806	0.603827	0.114522
244	INT3	A	2	3	16.7	31	0.0645161	1.597	0.883	1.80861	0.290323	-1.918	0.68818	0.288142
246	INT3	A	2	3	18.9	18	0	1.293	0.348	3.71552	0.444444	-1.90032	0.54323	0.116252	61.9217	24.5222
247	INT3	A	2	3	18.4	15	0	0.948	0.545	1.73945	0.133333	-1.507	0.522396	0.073753
248	INT3	A	2	3	17	15	0.466667	1.9158	0.615	3.11512	0.533333	-1.72355	0.708796	0.553553
249	INT3	A	2	3	15.6	20	0	1.656	0.849	1.95053	0.1	-1.59833	0.679164	0.391467
250	INT3	A	2	3	17.4	17	0.411765	1.857	0.487	3.81314	0.352941	-1.59097	0.71384	0.458737	79.7658	30.4414
251	INT3	A	2	3	12	37	0.027027	2.2144	0.951	2.3285	0.540541	-1.51172	0.666193	0.306911
252	INT3	A	2	3	9	30	0.166667	1.4191	0.308	4.60747	0.466667	-1.46133	0.778693	1.24269
253	INT3	A	2	3	16.4	21	0.142857	1.6731	0.749	2.23378	0.619048	-1.67935	0.711562	0.705598
254	INT3	A	2	3	18.1	28	0.0714286	2.1429	1.24	1.72815	0.714286	-1.50258	0.539338	0.0876614
255	INT3	A	2	3	16.2	21	0.333333	1.0577	0.71	1.48972	0.571429	-1.88966	0.718354	0.467554
256	INT3	A	2	3	11.6	24	0	1.519	0.771	1.97017	0.666667	-1.59833	0.745593	0.727108	41.644	34.0017
260	INT3	A	2	3	12.2	20	0	1.2231	0.51	2.39824	0.3	-1.66969	0.705327	0.518771
261	INT3	A	2	3	17.4	16	0.3125	2.1352	0.969	2.20351	0.3125	-1.96367	0.678155	0.437371	55.7504	24.587
264	INT3	A	2	3	9.7	30	0	1.301	0.512	2.54102	0.433333	-1.68967	0.720205	0.537857	24.1949	35.7303
265	INT3	A	2	3	10	26	0	1.2868	0.274	4.69635	0.423077	-1.75531	0.719592	0.518803	47.6953	26.9444
267	INT3	A	2	3	14.3	23	0.0869565	1.903	0.821	2.3179	0.565217	-1.94452	0.721745	0.409414
268	INT3	A	2	3	9	26	0.153846	1.5358	0.235	6.53532	0.384615	-1.59097	0.728561	0.591154
271	INT3	A	2	3	13.7	23	0	1.8028	0.592	3.04527	0.391304	-1.644	0.714264	0.446056	32.1243	30.9319
274	INT3	A	2	3	14.3	39	0.205128	1.5024	0.38	3.95368	0.615385	-1.72355	0.671893	0.346983	52.1097	32.1852
275	INT3	A	2	3	12.1	23	0.391304	1.2905	0.565	2.28407	0.565217	-1.92656	0.633473	0.244097
278	INT3	A	2	3	10.5	22	0.318182	1.0118	0.482	2.09917	0.545455	-2.12129	0.475166	0.106402
287	INT3	A	2	3	13.5	25	0.04	2.0034	0.769	2.6052	0.44	-1.73533	0.738089	0.648851	71.4705	34.5811
289	ALP4	A	1	4	12.6	16	0.4375	1.1828	0.454	2.60529	0.3125	-1.79813	0.710175	0.537389
291	ALP4	A	1	4	10.5	24	0.0833333	1.2063	0.518	2.32876	0.541667	-1.63516	0.694867	0.417087
292	ALP4	A	1	4	13.9	23	0.521739	1.4346	0.601	2.38702	0.478261	-1.75531	0.706044	0.383006
294	ALP4	A	1	4	19.5	29	0.551724	3.7352	0.937	3.98634	0.724138	-1.87233	0.724963	0.568071
296	ALP4	A	1	4	16.1	24	0.375	1.7122	0.461	3.7141	0.541667	-1.55897	0.730307	0.679898
297	ALP4	A	1	4	9.5	25	0.04	1.4444	0.191	7.5623	0.36	-1.87233	0.721291	0.697614	66.9772	17.8971
298	ALP4	A	1	4	12.4	20	0.15	2.1684	0.716	3.02849	0.55	-1.55267	0.718597	0.532371
299	ALP4	A	1	4	11.8	23	0.304348	1.4908	0.615	2.42407	0.565217	-1.46133	0.684159	0.419087
300	ALP4	A	1	4	12.4	22	0.181818	2.0717	0.384	5.39505	0.5	-1.82667	0.679504	0.38475	59.7343	30.6993
301	ALP4	A	1	4	11.1	24	0	0.9328	0.439	2.12483	0.625	-1.75531	0.647109	0.359046
306	ALP4	A	1	4	13.2	25	0.44	1.4814	0.201	7.37015	0.6	-1.644	0.666378	0.293668	78.1145	25.059
307	ALP4	A	1	4	12.1	28	0.392857	2.0402	0.081	25.1877	0.642857	-1.81194	0.571727	0.10854	85.315	26.5273
308	ALP4	A	1	4	11.4	20	0	1.2231	0.066	18.5318	0.3	-1.68967	0.678846	0.401626	74.0787	24.4196
310	ALP4	A	1	4	11	22	0.0454545	1.114	0.426	2.61502	0.409091	-1.66969	0.786861	1.33002
312	ALP4	A	1	4	10.7	34	0.411765	1.9855	0.135	14.7074	0.647059	-1.507	0.693322	0.336962	65.4413	30.6683
314	ALP4	A	1	4	12.2	19	0.105263	1.2539	0.418	2.99976	0.526316	-1.79813	0.701109	0.507481
315	ALP4	A	1	4	13.1	18	0.611111	1.5742	0.643	2.44821	0.555556	-1.644	0.735608	0.600272
316	ALP4	A	1	4	12.1	22	0.0909091	1.6547	0.259	6.3888	0.5	-1.59097	0.713355	0.480649	85.733	25.8272
317	ALP4	A	1	4	16.6	27	0.444444	2.5283	0.882	2.86655	0.666667	-1.81194	0.747464	0.793896
318	ALP4	A	1	4	11.5	23	0.130435	1.2976	0.248	5.23226	0.565217	-1.50258	0.721064	0.482325	62.0242	25.1426
319	ALP4	A	1	4	14.3	16	0.25	1.1141	0.044	25.3205	0.5625	-1.507	0.687309	0.343369	62.7351	26.2019
320	ALP4	A	1	4	16	22	0.454545	2.9152	0.963	3.02721	0.590909	-1.67935	0.714397	0.492609
321	ALP4	A	1	4	11	21	0.0952381	1.023	0.4	2.5575	0.428571	-1.67935	0.57568	0.189322
322	ALP4	A	1	4	11.4	22	0.5	1.6699	0.103	16.2126	0.318182	-1.507	0.728272	0.593594	70.9666	25.27
323	ALP4	A	1	4	14.7	23	0.521739	2.0697	0.736	2.81209	0.434783	-1.90032	0.650869	0.288495
350	INT4	A	2	4	10.5	31	0.612903	1.8686	0.594	3.14579	0.580645	-1.62688	0.680105	0.285421
351	INT4	A	2	4	14.9	20	0.1	1.8784	0.585	3.21094	0.45	-2.14633	0.550487	0.123554
353	INT4	A	2	4	11.8	27	0.185185	1.5846	0.774	2.04729	0.407407	-1.76774	0.693032	0.479669
358	INT4	A	2	4	14.1	18	0.444444	1.498	0.48	3.12083	0.5	-1.81194	0.750113	0.750268
359	INT4	A	2	4	14.5	13	0.0769231	1.9426	0.719	2.70181	0.307692	-1.82667	0.731713	0.532834	40.5152	30.1031
362	INT4	A	2	4	14.5	22	0.227273	2.161	0.688	3.14099	0.727273	-1.68967	0.719827	0.527843	76.5303	29.6707
363	INT4	A	2	4	13.1	37	0	3.055	1.118	2.73256	0.675676	-1.85613	0.695242	0.368588	65.0602	30.7148
365	INT4	A	2	4	13.6	17	0.235294	0.8533	0.447	1.90895	0.352941	-1.73533	0.724456	0.557295
368	INT4	A	2	4	10.8	29	0.517241	1.9772	0.65	3.04185	0.62069		0.739561	0.616897	28.2061	32.3933
369	INT4	A	2	4	10.7	39	0.307692	1.8663	0.793	2.35347	0.615385		0.686751	0.285795
370	INT4	A	2	4	10.2	22	0.227273	1.1879	0.569	2.0877	0.363636	-2.12129	0.625884	0.245353
371	INT4	A	2	4	14.2	18	0.0555556	1.6915	0.481	3.51663	0.222222	-2.35469	0.675691	0.39306
372	INT4	A	2	4	15.8	41	0.0243902	3.6205	0.695	5.20935	0.585366	-1.59097	0.712101	0.599195
374	INT4	A	2	4	13.1	30	0.0333333	1.8882	0.633	2.98294	0.7	-1.59097	0.672678	0.218436
375	INT4	A	2	4	18	32	0.0625	1.6994	1.089	1.56051	0.59375	-1.84094	0.691763	0.404646
377	INT4	A	2	4	10.6	33	0.151515	3.2248	0.685	4.70774	0.484848	-1.68967	0.707081	0.398556
378	INT4	A	2	4	15	22	0	1.419	0.225	6.30667	0.363636	-2.28333	0.745082	0.755013	38.8887	30.1902
379	INT4	A	2	4	15	20	0.15	2.3565	0.566	4.16343	0.3	-2.0329	0.69001	0.305108
383	INT4	A	2	4	16.4	31	0.16129	3.4802	1.523	2.2851	0.516129	-1.98871	0.734019	0.567929
386	INT4	A	2	4	12	33	0.212121	1.3798	0.586	2.35461	0.636364	-1.68967	0.737734	0.674506	62.0803	23.7987
393	INT4	A	2	4	8.5	29	0.241379	2.3599	0.466	5.06416	0.551724	-1.59097	0.759301	0.88245
395	INT4	A	2	4	18.7	29	0.103448	2.8075	1.565	1.79393	0.586207	-2.055	0.706685	0.592379
396	INT4	A	2	4	13.2	38	0.236842	3.0362	1.24	2.44855	0.710526	-1.81194	0.746802	0.712625	42.83	27.6354
403	INT4	A	2	4	19	20	0	1.8554	0.549	3.3796	0.65	-2.29806	0.613797	0.218552	47.588	33.8822
404	INT4	A	2	4	13	21	0	1.86	0.496	3.75	0.428571	-1.87233	0.640424	0.231884	57.8195	27.776
409	LOW4	A	3	4	20.3	22	0.5	1.4345	0.956	1.50052	0.636364	-16.44	0.718293	0.319452
410	LOW4	A	3	4	22.5	25	0.4	2.0868	1.324	1.57613	0.6	-1.59833	0.693075	0.251359
411	LOW4	A	3	4	18.2	28	0.464286	1.5444	0.331	4.66586	0.5	-1.73533	0.543543	0.0654796	71.3055	30.3428
413	LOW4	A	3	4	21.4	14	0.142857	1.4714	0.931	1.58045	0.714286	-2.329	0.655014	0.251109
415	LOW4	A	3	4	13.7	22	0.363636	1.8882	0.589	3.20577	0.681818		0.710796	0.602046
416	LOW4	A	3	4	12.1	16	0.4375	1.2122	0.696	1.74167	0.375	-2.055	0.654325	0.314176
418	LOW4	A	3	4	15.9	30	0.266667	1.7356			0.6	-1.79517	0.606469	0.198118	79.0258	25.515
422	LOW4	A	3	4	12.1	36	0.194444	1.6398	0.101	16.2356	0.583333	-1.82667	0.578505	0.15019	72.8972	28.3241
424	LOW4	A	3	4	19.8	17	0.235294	1.7544	0.753	2.32988	0.647059	-1.60621	0.68978	0.291142
425	LOW4	A	3	4	17.4	18	0.388889	1.8338	0.232	7.90431	0.666667	-1.781	0.642176	0.141591	65.0839	28.5795
426	LOW4	A	3	4	19.3	22	0.409091	1.8303	0.752	2.43391	0.681818	-1.72355	0.674093	0.22664
427	LOW4	A	3	4	16.2	21	0.142857	1.4885	0.967	1.5393	0.47619	-1.50258	0.68822	0.399889
428	LOW4	A	3	4	16	25	0	1.9278	0.557	3.46104	0.44	-1.54677	0.704326	0.449895
430	LOW4	A	3	4	15.3	29	0.206897	2.1511	0.077	27.9364	0.655172	-1.37	0.705652	0.438917	30.7419	29.8612
431	LOW4	A	3	4	19.3	32	0.34375	2.2465	0.582	3.85997	0.65625	-1.781	0.635675	0.161715	82.9572	27.5309
432	LOW4	A	3	4	15.7	25	0.52	1.6064	0.288	5.57778	0.48	-1.918	0.678223	0.301159
433	LOW4	A	3	4	16.8	35	0.0285714	2.1096	0.289	7.29965	0.571429	-1.59097	0.637939	0.162188	67.4565	33.799
436	LOW4	A	3	4	11.4	23	0	1.31	0.593	2.20911	0.826087	-1.63516	0.665345	0.286687
437	LOW4	A	3	4	12.5	20	0.05	2.3098	0.446	5.17892	0.4	-1.32581	0.780043	1.26732
438	LOW4	A	3	4	14.9	13	0.153846	1.2855	0.636	2.02123	0.461538	-1.98871	0.689707	0.321732
441	LOW4	A	3	4	13.1	16	0.25	1.2895	0.436	2.95757	0.5625	-1.73533	0.671463	0.256228
443	LOW4	A	3	4	14.3	12	0.25	1.5726	0.184	8.54674	0.583333	-1.90032	0.681751	0.313337	59.8638	32.7801
445	LOW4	A	3	4	21.2	15	0.133333	1.2194	0.569	2.14306	0.6	-1.76774	0.731993	0.527221
446	LOW4	A	3	4	20.9	23	0.0434783	2.375	1.465	1.62116	0.652174	-1.84094	0.62327	0.31507
447	LOW4	A	3	4	12.7	33	0.272727	2.772	0.278	9.97122	0.575758	-1.72355	0.727251	0.500729	43.1041	30.9115
472	LOW3	A	3	3	15	23	0.0434783	1.7198	0.49	3.5098	0.608696	-1.88375	0.676309	0.392272	58.7746	29.1373
475	LOW3	A	3	3	11.9	27	0.333333	1.6458	0.646	2.54768	0.37037	-1.67935	0.670235	0.202249
478	LOW3	A	3	3	20.6	27	0.555556	1.7272	0.997	1.7324	0.62963	-1.45839	0.716088	0.395303
480	LOW3	A	3	3	12	25	0.04	1.96	0.61	3.21311	0.48	-1.81194	0.749351	0.723234	42.54	25.3937
482	LOW3	A	3	3	16.7	26	0.307692	2.865	1.304	2.19709	0.692308	-2.00933	0.725365	0.427015
483	LOW3	A	3	3	13.1	31	0	1.955	0.644	3.03571	0.677419	-1.9369	0.38953	0.0379744	68.1676	25.4578
486	LOW3	A	3	3	14	23	0.0434783	1.382	0.669	2.06577	0.391304	-1.55267	0.725239	0.613385
487	LOW3	A	3	3	15.2	23	0.0869565	1.382	0.618	2.23625	0.782609	-1.59097	0.659113	0.241716
490	LOW3	A	3	3	14.2	29	0.0689655	2.2314	0.501	4.45389	0.517241	-1.51172	0.717567	0.482251	42.0928	30.3561
494	LOW3	A	3	3	13.8	26	0.269231	1.3195	0.461	2.86226	0.5	-1.68967	0.587844	0.158833
495	LOW3	A	3	3	10.2	11	0	1.437	0.481	2.98753	-0.266667	-1.72355	0.714726	0.685261
501	LOW3	A	3	3	19.8	18	0	1.6545	0.666	2.48423	0.5	-1.46133	0.629324	0.176666
507	LOW3	A	3	3	13.8	24	0.166667	1.6074	0.554	2.90144	0.583333	-1.66969	0.740506	0.490066
509	LOW3	A	3	3	14.9	27	0.0740741	2.4647	0.48	5.13479	0.62963	-1.79813	0.711975	0.357707
511	LOW3	A	3	3	13.7	27	0.296296	1.8679	0.984	1.89827	0.555556	-1.55267	0.723176	0.463093	66.4574	29.3805
513	LOW3	A	3	3	14.2	21	0	1.3	0.477	2.72537	0.380952	-2.0771	0.681784	0.381618	63.7382	22.9598
517	LOW3	A	3	3	15.1	26	0.192308	2.154	0.489	4.40491	0.423077	-1.67935	0.727212	0.493774	75.3893	26.8994
519	LOW3	A	3	3	19.5	15	0.266667	1.8815	0.601	3.13062	0.6	-2.01219	0.61332	0.250465	64.1959	25.3851
521	LOW3	A	3	3	11.5	30	0	1.504	0.532	2.82707	0.5	-1.72355	0.698678	0.387411
523	LOW3	A	3	3	14.5	32	0.15625	1.4203	0.56	2.53625	0.59375	-1.41419	0.585961	0.140582
524	LOW3	A	3	3	11.8	37	0.0540541	1.4204	0.777	1.82806	0.72973	-1.54677	0.715873	0.470303	51.4828	24.8681
526	LOW3	A	3	3	10.8	31	0.129032	1.5977	0.609	2.62348	0.548387	-1.90032	0.730812	0.575313	39.0256	27.8133
528	LOW3	A	3	3	13.5	28	0.107143	1.6082	0.859	1.87218	0.571429	-1.781	0.731448	0.515738
529	LOW3	A	3	3	20	45	0.244444	1.9485	1.538	1.26691	0.844444	-1.90032	0.642703	0.292674
530	LOW3	A	3	3	14.1	24	0.0833333	1.6645	0.282	5.90248	0.541667	-1.63516	0.692408	0.439046
542	ALP1	A	1	1	7.9	24	0.666667	1.4573	0.484	3.01095	0.5	-1.85613	0.743122	0.719316
543	ALP1	A	1	1	20.5	20	0.25	1.9545	0.595	3.28487	0.6	-1.73533	0.504712	0.042594	57.3465	30.6332
549	ALP1	A	1	1	13.3	25	0.44	1.5251	0.08	19.0638	0.64	-1.85613	0.659186	0.253402	64.8812	26.9712
550	ALP1	A	1	1	14.9	12	0.25	1.3612	0.187	7.27914	0.333333	-1.90032	0.733746	0.69235
551	ALP1	A	1	1	15.8	21	0.333333	1.8007	0.521	3.45624	0.52381	-1.67935	0.631387	0.140648	54.665	30.0724
552	ALP1	A	1	1	14.4	26	0.0769231	1.418	0.448	3.16518	0.538462	-1.74793	0.631858	0.231998	56.6253	26.4845
553	ALP1	A	1	1	15.3	28	0.571429	1.3622	0.597	2.28174	0.642857	-1.63516	0.665571	0.235724	67.3357	23.3421
556	ALP1	A	1	1	12.3	30	0.6	1.552	0.626	2.47923	0.633333	-1.59833	0.687837	0.291625
557	ALP1	A	1	1	7.5	27	0.222222	1.065	0.42	2.53571	0.481481	-1.59833	0.745956	0.708111
558	ALP1	A	1	1	15.5	23	0.0869565	1.6331	0.523	3.12256	0.73913	-1.46133	0.629975	0.16276
560	ALP1	A	1	1	9.5	15	0.0666667	0.917	0.146	6.28082	0.4	-1.76774
573	ALP1	A	1	1	10.8	17	0.235294	0.774	0.396	1.95455	0.647059	-1.66969	0.680467	0.40304
574	ALP1	A	1	1	12.5	36	0	1.755	0.909	1.93069	0.861111	-1.81194	0.759933	0.776455
576	ALP1	A	1	1	11.5	31	0.0322581	1.262	0.252	5.00794	0.806452	-1.63516	0.693726	0.330929	52.0954	26.4499
579	ALP1	A	1	1	10.6	30	0.266667	0.8803	0.558	1.5776	0.4	-2.00933	0.71063	0.379855	73.6764	26.1637
580	ALP1	A	1	1	12.7	17	0.117647	0.898	0.4	2.245	0.647059	-1.59833	0.738775	0.817705	70.6297	19.1132
581	ALP1	A	1	1	13.2	30	0.1	1.8039	0.842	2.1424	0.6	-1.72355	0.742732	0.609371
582	ALP1	A	1	1	13.5	21	0	1.28	0.282	4.53901	0.571429	-2.23767	0.663129	0.233282
583	ALP1	A	1	1	12.2	21	0.47619	1.8512	0.106	17.4642	0.52381	-1.507	0.71713	0.48214	57.1892	26.2874
584	ALP1	A	1	1	13.2	30	0.166667	3.2988	1.161	2.84134	0.7	-1.68967	0.750015	0.576281
586	ALP1	A	1	1	11.1	20	0.2	1.8044	0.1	18.044	0.55	-1.50258	0.715806	0.453894	14.1925	25.2045
587	ALP1	A	1	1	13.9	19	0.0526316	1.3496	0.468	2.88376	0.578947	-1.87233	0.659867	0.407603
588	ALP1	A	1	1	13.1	20	0.45	1.9165	0.886	2.16309	0.55	-1.918	0.750589	0.60238
589	ALP1	A	1	1	18.5	27	0	2.336	0.991	2.35721	0.518519	-1.98871	0.690958	0.311583
590	ALP1	A	1	1	15.1	12	0.416667	1.846	0.398	4.63819	0.5	-1.54677	0.648061	0.309115
591	INT1	A	2	1	9.1	24	0	1.741	0.29	6.00345	0.208333	-1.84094	0.652064	0.382155	54.5196	31.079
592	INT1	A	2	1	12.8	11	0.181818	1.5006	0.366	4.1	0.454545	-1.96938	0.745182	0.664983
594	INT1	A	2	1	13.5	39	0.0769231	2.491	0.982	2.53666	0.512821	-1.88375	0.682233	0.42079	34.6372	28.0803
596	INT1	A	2	1	14.1	21	0.52381	1.8783	0.831	2.26029	0.47619	-1.90032	0.704907	0.379911
597	INT1	A	2	1	11.5	22	0	1.4772	0.342	4.3193	0.454545	-1.82667	0.758764	0.971718	45.6786	27.8105
599	INT1	A	2	1	20.3	30	0.166667	2.3257	0.825	2.81903	0.866667	-1.79517	0.760088	0.828772	49.7692	30.0162
601	INT1	A	2	1	20.4	22	0.318182	2.7777	0.89	3.12101	0.636364	-1.68967	0.733648	0.519322	36.1431	33.5138
603	INT1	A	2	1	14.1	29	0	2.386	0.72	3.31389	0.517241	-1.72355	0.677836	0.323404	63.349	31.3908
604	INT1	A	2	1	15.9	21	0.47619	1.2466	0.622	2.00418	0.666667	-1.79813	0.673754	0.204546
605	INT1	A	2	1	15.2	17	0.0588235	1.5977	0.588	2.71718	0.294118	-1.68967	0.723614	0.524201	68.4955	29.2026
606	INT1	A	2	1	15.5	15	0.4	1.311	0.434	3.02074	0.533333		0.737781	0.826715
607	INT1	A	2	1	10	14	0.214286	1.3528	0.524	2.58168	0.714286		0.719485	0.617082
611	INT1	A	2	1	13.2	21	0.190476	1.2699	0.616	2.06153	0.52381	-1.68967	0.69009	0.366823
614	INT1	A	2	1	11	7	0.571429	1.0101	0.04	25.2525	-0.222222				34.8957	28.012
616	INT1	A	2	1	11.8	22	0.318182	1.619	0.628	2.57803	0.454545	-1.644	0.672834	0.296523
622	INT1	A	2	1	13.5	24	0	1.679	0.784	2.14158	0.625	-2.055	0.639931	0.309383	46.5252	34.6454
625	INT1	A	2	1	13.9	13	0.307692	0.934	0.3	3.11333	0.461538	-1.84094	0.719971	0.526517
626	INT1	A	2	1	17.4	24	0.333333	1.7505	0.783	2.23563	0.583333	-1.85613	0.690231	0.336827
639	INT1	A	2	1	11.5	22	0.727273	1.8812	0.474	3.96878	0.545455	-1.76774	0.777429	1.13223
640	INT1	A	2	1	20	23	0.608696	2.7728	1.053	2.63324	0.608696	-1.41419	0.751981	0.743987	36.1073	28.9935
641	INT1	A	2	1	15	39	0.410256	2.32	1.376	1.68605	0.564103	-1.88375	0.715914	0.571071
643	INT1	A	2	1	12.8	16	0.1875	1.376	0.364	3.78022	0.5625	-1.644	0.716268	0.50343
645	INT1	A	2	1	14.2	24	0.0833333	1.6125	0.938	1.71908	0.708333	-1.75531	0.717781	0.480941
646	INT1	A	2	1	18.5	10	0.1	0.822	0.257	3.19844	0.3	-1.96367	0.684289	0.344551
648	INT1	A	2	1	18.5	17	0.117647	1.2556	0.754	1.66525	0.470588	-2.01219	0.716585	0.599782
653	LOW1	A	3	1	17.3	12	0.0833333	1.1757	0.15	7.838	0.416667	-1.59833	0.64089	0.231542	53.2288	24.4447
654	LOW1	A	3	1	10.7	44	0.795455	3.605	0.3	12.0167	0.704545	-1.59833	0.736173	0.528261	39.0045	32.7183
656	LOW1	A	3	1	12.7	28	0.107143	1.4307	0.667	2.14498	0.464286	-1.75531	0.73944	0.520089
657	LOW1	A	3	1	15.1	16	0	1.23	0.43	2.86047	0.4375	-1.94452	0.713183	0.424275
658	LOW1	A	3	1	13.3	24	0.416667	1.7788	0.325	5.47323	0.583333	-1.46133	0.693635	0.412454	68.5339	26.2658
663	LOW1	A	3	1	15.2	20	0.35	1.7495	0.73	2.39658	0.7	-2.29806	0.739961	0.527115
672	LOW1	A	3	1	11	25	0.64	1.6948	0.739	2.29337	0.52	-2.055	0.677262	0.442863
677	LOW1	A	3	1	9.1	15	0	0.9156	0.1	9.156	0.466667	-1.87233	0.667082	0.325679	75.1199	26.2875
678	LOW1	A	3	1	11.9	16	0.375	1.461	0.052	28.0962	0.5	-1.644	0.759654	0.72697	45.1087	30.7102
680	LOW1	A	3	1	14.3	30	0.333333	2.4772	0.075	33.0293	0.533333	-2.51167	0.643533	0.161853
681	LOW1	A	3	1	12	24	0.541667	1.3984	0.021	66.5905	0.416667	-1.41567	0.661659	0.239435	71.4921	26.2974
682	LOW1	A	3	1	11	19	0.421053	1.5516	0.023	67.4609	0.526316	-1.644	0.658	0.249497	57.331	26.5385
683	LOW1	A	3	1	18.5	32	0.21875	2.6434	1.13	2.33929	0.6875	-2.16548	0.680053	0.286864
684	LOW1	A	3	1	12.8	15	0.266667	1.5239	0.762	1.99987	0.533333	-2.1731	0.690559	0.331538
685	LOW1	A	3	1	13	14	0.5	1.5404	0.189	8.15026	0.142857		0.617764	0.238521
686	LOW1	A	3	1	12	22	0.0454545	1.7074	0.252	6.7754	0.272727	-1.92656	0.693045	0.488108
687	LOW1	A	3	1	13.4	44	0.340909	2.726	0.855	3.1883	0.704545	-1.63516	0.69643	0.352441	43.4663	30.5781
688	LOW1	A	3	1	13.4	43	0.55814	3.8131	1.036	3.6806	0.790698	-1.41419	0.750373	0.715633
691	LOW1	A	3	1	16	22	0.363636	2.0529	0.188	10.9197	0.545455	-1.73533	0.728729	0.431131	67.4108	27.9737
693	LOW1	A	3	1	11.1	26	0	1.081	0.53	2.03962	0.576923	-1.66969	0.774257	0.856518
694	LOW1	A	3	1	14.3	18	0.111111	2.1743	0.583	3.7295	0.333333	-1.54677	0.723532	0.543169
704	LOW1	A	3	1	12	12	0.0833333	0.9826	0.485	2.02598	0.416667	-1.81194	0.720758	0.468896
705	LOW1	A	3	1	13.1	22	0.318182	2.5928	0.562	4.61352	0.181818	-1.781	0.759169	0.720235
708	LOW1	A	3	1	10.5	20	0	1.001	0.338	2.96154	0.15	-1.72355	0.68246	0.574305
710	LOW1	A	3	1	11.6	42	0.404762	2.1225	0.692	3.0672	0.595238	-1.67935	0.669222	0.30155
51	INT2	B	2	2	22.4	25	0	0.6737	0.183	3.68142	0.52	-1.79813	0.719112	0.661864
55	INT2	B	2	2	26.9	20	0.25	0.883	0.801	1.10237	0.55	-1.781	0.583715	0.151653	66.2808	28.9366
56	INT2	B	2	2	30	22	0	0.8786	0.676	1.2997	0.590909	-1.74364	0.722593	0.683124	49.2087	24.0379
57	INT2	B	2	2	23	50	0.56	1.5244	1.443	1.05641	0.72	-1.60185	0.716944	0.559674
58	INT2	B	2	2	23.4	22	0.0909091	0.7357	0.427	1.72295	0.181818	-1.68615	0.729218	0.714863
59	INT2	B	2	2	35	13	0.230769	0.7163	0.363	1.97328	0.153846	-1.88375	0.672778	0.363429
61	INT2	B	2	2	20.4	15	0	0.499	0.141	3.53901	0.266667	-1.92656	0.679293	0.446273		30.7013
62	INT2	B	2	2	13.6	2	0	0.304	0.01	30.4	-0.8	-1.41567
64	INT2	B	2	2	21.7	25	0.28	1.0381	0.422	2.45995	0.28	-1.68967	0.754193	1.04818	49.6918	24.189
66	INT2	B	2	2	27.1	20	0	0.8697	0.403	2.15806	0.55	-1.90032	0.739532	0.764783
67	INT2	B	2	2	25.7	22	0	0.9038	0.34	2.65824	0.363636	-1.50258	0.770339	0.9852
68	INT2	B	2	2	28.3	17	0	1.115	0.655	1.70229	-0.105263	-2.29164	0.742649	0.74593	79.938	23.0292
69	INT2	B	2	2	28.5	33	0.454545	1.3574	0.918	1.47865	0.69697	-1.68967	0.754242	0.825893	73.2853	19.3668
70	INT2	B	2	2	28.8	30	0.333333	1.2632	0.714	1.76919	0.666667	-1.68967	0.757167	0.851188	39.964	36.0027
71	INT2	B	2	2	20.5	29	0.172414	1.313	0.727	1.80605	0.655172	-2.00933	0.760167	0.846667
74	INT2	B	2	2	11.5	7	0	0.4302	0.024	17.925	0.428571	-2.055	0.783797	1.80222
75	INT2	B	2	2	26	28	0.392857	1.258	0.457	2.75274	0.678571	-1.62688	0.775415	1.08327
76	INT2	B	2	2	30.4	13	0	1.0013	0.925	1.08249	0.307692	-1.96367	0.764258	0.936777	54.8144	29.1901
77	INT2	B	2	2	23.6	10	0.4	0.6269	0.242	2.5905	0.6	-1.62688	0.774907	1.16584
78	INT2	B	2	2				0.165	0		-1
83	INT2	B	2	2	21	26	0.153846	1.0329	0.465	2.22129	0.538462	-1.7125	0.656053	0.31958
88	INT2	B	2	2	29.5	25	0.6	1.312	0.794	1.65239	0.4	-1.67935	0.731215	0.590167
92	INT2	B	2	2	24.5	23	0.521739	1.0759	0.565	1.90425	0.478261	-1.781	0.750389	0.941774
99	INT2	B	2	2	25	38	0.342105	1.2065	1.08	1.11713	0.789474	-1.55267	0.71412	0.574902	87.8346	27.1983
101	INT2	B	2	2	25.3	13	0.615385	0.7053	0.245	2.87878	0.307692	-1.781	0.736464	0.78096	54.7761	35.6788
120	LOW2	B	3	2	21.5	18	1	0.7977	0.482	1.65498	0.611111	-1.81194	0.766665	0.986276	35.1218	26.5968
121	LOW2	B	3	2	23.2	25	0.44	0.8444	0.381	2.21627	0.84	-1.69382	0.744319	0.699477	48.4385	29.3899
122	LOW2	B	3	2	37.8	11	0.272727	0.7487	0.43	1.74116	0.454545	-1.82667	0.694837	0.476517	48.2311	25.215
123	LOW2	B	3	2	32.1	36	0.583333	1.5214	1.249	1.21809	0.666667	-1.79813	0.684536	0.406066
125	LOW2	B	3	2	26.1	51	0.411765	1.6886	1.337	1.26298	0.627451	-1.781	0.721899	0.543203	37.4634	26.4916
127	LOW2	B	3	2	31.8	37	0.027027	0.9899	1.063	0.931232	0.702703	-1.75531	0.701615	0.473698
128	LOW2	B	3	2	28.5	22	0.0454545	0.6661	0.176	3.78466	0.409091	-1.79813	0.705191	0.650555
129	LOW2	B	3	2	18.4	12	0	0.7355	0.164	4.48476	0.333333	-2.055	0.724058	0.650983
130	LOW2	B	3	2	25.3	34	0.558824	1.429	0.793	1.80202	0.735294	-1.644	0.712435	0.483634
131	LOW2	B	3	2	28.5	24	0.208333	1.1671	0.621	1.87939	0.0833333	-1.81194	0.736249	0.692595	37.1009	28.4809
135	LOW2	B	3	2	22.7	11	0.272727	0.7177	0.241	2.97801	-0.0833333	-1.96367	0.716354	0.473182	58.6473	26.7153
137	LOW2	B	3	2	24.1	16	0.5625	0.9798	0.53	1.84868	0.1875	-1.72355	0.708031	0.450631
138	LOW2	B	3	2	20.7	24	0.541667	0.9125	0.348	2.62213	0.583333	-1.63516	0.741443	0.814575
139	LOW2	B	3	2	26.4	29	0.206897	1.2078	0.631	1.9141	0.517241	-1.85613	0.763688	1.02072
140	LOW2	B	3	2	26.8	32	0.34375	1.0772	0.637	1.69105	0.78125	-1.918	0.773513	1.19697
141	LOW2	B	3	2	19.4	4	1	0.539	0.053	10.1698	-0.6	-1.46133	0.768904	0.890677	40.8107	33.9633
144	LOW2	B	3	2				0	0		-1		0.677251	0.377574
145	LOW2	B	3	2	19.2	14	0	0.625	0.37	1.68919	-0.176471	-1.32433	0.749434	0.760074	55.5948	33.68
146	LOW2	B	3	2	5.1	3	0	0.6115	0		-0.769231				27.1276	29.3733
147	LOW2	B	3	2	20.6	40	0.35	1.7919	1.436	1.24784	0.675	-1.68967			72.1658	27.1565
148	LOW2	B	3	2	26.4	25	0.4	0.9216	0.637	1.44678	0.6	-1.67935	0.744254	0.825256
150	LOW2	B	3	2	28.1	15	0.0666667	0.6775	0.209	3.24163	0.133333	-1.85477	0.768396	0.985621
155	LOW2	B	3	2	28.7	28	0.821429	1.8428	1.166	1.58045	0.571429	-1.45563	0.750457	0.726525
156	LOW2	B	3	2	19.3	16	0	0.8974	0.3	2.99133	0.125	-1.45839	0.737913	0.74661
157	LOW2	B	3	2	29	51	0.901961	1.778	0.865	2.05549	0.627451	-1.46133	0.738042	0.556181
181	ALP3	B	1	3	28.7	25	0.28	1.3268	0.934	1.42056	0.48	-1.59418	0.719056	0.509381	69.0576	25.2377
183	ALP3	B	1	3	30.5	18	0.277778	1.0079	0.873	1.15452	0.333333	-1.88375	0.690644	0.401881
186	ALP3	B	1	3	26.6	16	0.1875	1.0382	0.606	1.7132	0.25	-1.644	0.701712	0.474209	34.2219	36.5991
188	ALP3	B	1	3	19.2	28	0.25	1.0275	0.535	1.92056	0.535714	-1.55969	0.687072	0.440786
193	ALP3	B	1	3	20.1	30	0.533333	0.8138	0.567	1.43527	0.533333	-1.45563	0.657514	0.261162
196	ALP3	B	1	3	29.1	23	0.434783	1.0666	0.574	1.85819	0.521739	-1.63516	0.775658	1.16097	45.4494	22.247
197	ALP3	B	1	3	21.3	17	0.294118	0.7971	0.391	2.03862	0.411765	-1.49844	0.721328	0.498778
199	ALP3	B	1	3	22.3	13	0.230769	0.8087	0.42	1.92548	0.307692	-1.84094	0.652899	0.307033
200	ALP3	B	1	3	22	13	0.153846	0.7587	0.542	1.39982	0.615385	-1.59418	0.735086	0.675905	75.7473	30.8673
201	ALP3	B	1	3	28.1	43	0.44186	0.9398	0.68	1.38206	0.906977	-1.41419	0.74092	0.654571
202	ALP3	B	1	3	13.7	19	0.105263	0.8509	0.238	3.57521	0.421053	-1.50258	0.784729	1.44735
203	ALP3	B	1	3	20.9	29	0.310345	0.9457	0.414	2.2843	0.482759	-1.37	0.771115	1.12452
204	ALP3	B	1	3	22.6	29	0.344828	0.8763	0.388	2.25851	0.62069	-1.50258	0.759187	0.957267
205	ALP3	B	1	3	19.7	37	0.702703	1.0108	0.476	2.12353	0.648649	-1.87233	0.763772	0.861127
206	ALP3	B	1	3	21.7	55	0.436364	1.3303	0.94	1.41521	0.872727	-1.63516	0.734734	0.648232	39.0305	71.9702
208	ALP3	B	1	3	19.6	31	0.0322581	0.712	0.547	1.30165	0.548387	-1.45839	0.708117	0.498708
209	ALP3	B	1	3	20.6	32	0	1.526	0.754	2.02387	0.5	-1.644	0.709008	0.45352	70.2807	27.5638
210	ALP3	B	1	3	23.1	22	0	0.6829	0.41	1.66561	0.5	-1.67935	0.727512	0.626597
211	ALP3	B	1	3	26.7	20	0.4	1.0743	0.89	1.20708	0.7	-1.79345	0.730106	0.629416		26.5432
212	ALP3	B	1	3	24.7	33	0.212121	1.0747	0.64	1.67922	0.636364	-1.72355	0.766357	1.00331
213	ALP3	B	1	3	23.4	16	0.25	0.6327	0.366	1.72869	0.5	-1.63516	0.71911	0.661166
214	ALP3	B	1	3	25.1	23	0.304348	1.0495	0.656	1.59985	0.391304	-1.46133	0.687345	0.411784
216	ALP3	B	1	3	24.5	21	0	0.9796	0.643	1.52348	0.47619	-1.54436	0.724993	0.58526	60.8789	29.4041
218	ALP3	B	1	3	18.6	19	0.0526316	0.7562	0.337	2.24392	0.105263	-1.63516	0.704182	0.563334	88.839	26.4998
219	ALP3	B	1	3	20.4	24	0.0833333	0.7183	0.238	3.01807	0.166667	-1.79345	0.719035	0.650988	99.4321	25.3437
242	INT3	B	2	3	20.2	11	0	0.616	0.159	3.87421	0	-1.19564	0.78696	1.58374	81.293	26.9908
243	INT3	B	2	3	26	21	0.47619	1.1836	0.662	1.78792	0.190476	-1.7125	0.725618	0.618675
244	INT3	B	2	3	17.9	22	0.0454545	1.0042	0.527	1.9055	0.227273	-1.77046	0.692024	0.410068
246	INT3	B	2	3	26.8	26	0.0384615	1.0547	1.043	1.01122	0.384615	-1.82667	0.744342	0.77852	67.7831	23.6812
247	INT3	B	2	3	27.7	22	0	0.5839	0.653	0.894181	0.590909	-1.79813	0.703567	0.532458
248	INT3	B	2	3	35.8	15	0.466667	1.1246	0.755	1.48954	0.466667	-1.84094	0.687024	0.400503
249	INT3	B	2	3	26.6	18	0	0.9214	0.54	1.7063	0.333333	-1.781	0.704311	0.58832
250	INT3	B	2	3	33.6	19	0.315789	1.8855	1.302	1.44816	0.421053	-1.73533	0.745152	0.750648	52.7997	29.3481
251	INT3	B	2	3	35.2	27	0.111111	1.2423	0.757	1.64108	0.518519	-1.45839	0.733974	0.546729
252	INT3	B	2	3	20.6	50	0.08	1.2336	0.737	1.67381	0.7	-1.41419	0.747207	0.910348
253	INT3	B	2	3	26.8	19	0.157895	0.8024	0.57	1.40772	0.526316	-1.81194	0.756325	0.949105
254	INT3	B	2	3	32.3	15	0.0666667	1.5767	0.394	4.00178	0.133333	-1.96367	0.754592	0.874891
255	INT3	B	2	3	26.6	28	0.0357143	0.894	0.842	1.06176	0.607143	-1.72355	0.752286	0.821184
256	INT3	B	2	3	20.1	29	0.0689655	1.9337	1.018	1.89951	0.689655	-1.37	0.709253	0.519208	40.3711	30.9106
260	INT3	B	2	3	22	18	0.222222	0.9306	0.434	2.14424	0.388889	-1.644	0.746146	0.80963
261	INT3	B	2	3	28.8	17	0.117647	0.9207	0.688	1.33823	0.235294	-2.055	0.717525	0.55801	56.7337	25.3176
264	INT3	B	2	3	25.5	27	0.111111	1.6417	0.95	1.72811	0.37037	-1.59833	0.739879	0.763912	32.9808	31.1988
265	INT3	B	2	3	20.6	36	0.5	1.2368	0.795	1.55572	0.611111	-1.27867	0.698969	0.48426	37.7036	30.8977
267	INT3	B	2	3	20.7	25	0	0.739	0.524	1.41031	0.76	-1.781	0.725325	0.587104
268	INT3	B	2	3	19	36	0.222222	0.8677	0.377	2.30159	0.472222	-1.644	0.73303	0.712385
271	INT3	B	2	3	19.9	19	0	0.972	0.852	1.14085	0.631579	-1.507	0.706049	0.495383	66.5511	31.4362
274	INT3	B	2	3	23.6	40	0.1	1.393	1.013	1.37512	0.55	-1.59833	0.713367	0.484619	41.6533	30.9442
275	INT3	B	2	3	25.8	19	0.421053	0.9222	0.792	1.16439	0.421053	-1.76774	0.728877	0.538173
278	INT3	B	2	3	25.6	34	0.0882353	1.0012	0.832	1.20337	0.617647	-1.41567	0.724723	0.63502
287	INT3	B	2	3	20	39	0.692308	1.6757	0.613	2.73361	0.589744	-1.41567	0.719199	0.670877	46.927	31.9458
289	ALP4	B	1	4	19.9	46	0.543478	1.1309	1.03	1.09796	0.73913	-1.47538	0.759633	0.968843
291	ALP4	B	1	4	19.8	26	0.0384615	0.642	0.429	1.4965	0.230769	-1.58406	0.758018	0.917127
292	ALP4	B	1	4	19.2	21	0.238095	1.2248	0.679	1.80383	0.47619	-1.66969	0.739018	0.738936
294	ALP4	B	1	4	24.7	41	0.756098	1.6163	0.994	1.62606	0.780488	-1.51754	0.741205	0.788741
296	ALP4	B	1	4	18.2	33	0.515152	1.0981	0.501	2.19182	0.666667	-1.644	0.766409	0.970656
297	ALP4	B	1	4	23.6	20	0.5	1.022	0.641	1.59438	0.25	-1.67935	0.764405	1.0813	77.2718	24.2433
298	ALP4	B	1	4	20.2	19	0.421053	1.1394	0.613	1.85873	0.368421	-1.76774	0.711872	0.521182
299	ALP4	B	1	4	18.3	30	0.733333	1.6222	0.744	2.18038	0.766667	-1.54677	0.747773	0.779074
300	ALP4	B	1	4	23.8	27	0.407407	1.2896	0.808	1.59604	0.666667	-1.507	0.758721	1.13047	105.285	28.4857
301	ALP4	B	1	4	25.4	25	0.4	1.1757	0.727	1.61719	0.6	-1.50258	0.774329	1.04989
306	ALP4	B	1	4	20.8	26	0.230769	1.1866	0.693	1.71227	0.692308	-1.68967	0.722868	0.594863	94.1037	29.7704
307	ALP4	B	1	4	23.9	28	0.392857	1.3758	0.466	2.95236	0.607143	-1.644	0.724231	0.599667	78.6153	27.7567
308	ALP4	B	1	4	22.8	26	0.692308	1.0301	0.24	4.29208	0.461538	-1.507	0.741652	0.740556	94.7499	25.7618
310	ALP4	B	1	4	19.7	20	0.1	0.6186	0.427	1.44871	0.55	-1.73533	0.773001	1.24751
312	ALP4	B	1	4	22.7	24	0.5	1.9505	0.447	4.36353	0.583333	-1.644	0.749956	0.836943	108.912	25.8838
314	ALP4	B	1	4	20.8	37	0.594595	1.5308	0.743	2.0603	0.621622	-1.49844	0.776571	1.11282
315	ALP4	B	1	4	22.5	22	0.636364	0.9827	0.619	1.58756	0.454545	-1.62688	0.771	1.09908
316	ALP4	B	1	4	20.8	16	0.0625	0.9258	0.533	1.73696	0.625	-1.68967	0.736517	0.748826	79.1846	28.1116
317	ALP4	B	1	4	16.7	24	0.208333	0.9941	0.417	2.38393	0.583333	-1.59097	0.775761	1.12946
318	ALP4	B	1	4	20.5	22	0.545455	1.0399	0.263	3.95399	0.545455	-1.59097	0.76377	1.09076	93.0183	27.1086
319	ALP4	B	1	4	23.6	38	0.657895	1.5036	0.333	4.51532	0.684211	-1.55267	0.751196	0.840627	82.3525	27.2518
320	ALP4	B	1	4	26.7	34	0.0588235	1.568	0.95	1.65053	0.705882	-1.43323	0.760151	0.977924
321	ALP4	B	1	4	17	18	0.444444	1.0463	0.466	2.24528	0.555556	-1.37	0.78714	1.46931
322	ALP4	B	1	4	20.6	26	0.0769231	1.4277	0.351	4.06752	0.5	-1.644	0.758708	0.973743	113.673	26.5118
323	ALP4	B	1	4	13.2	31	0.258065	1.3017	0.515	2.52757	0.548387	-1.59097	0.76179	1.04148
350	INT4	B	2	4	18.2	37	0.648649	1.6033	0.566	2.83269	0.513514	-1.7125	0.72211	0.572443
351	INT4	B	2	4	24.6	31	0.225806	0.9886	0.545	1.81394	0.580645	-1.32719	0.696413	0.489058
353	INT4	B	2	4	27.3	28	0.357143	1.0961	0.803	1.36501	0.25	-1.45839	0.708077	0.482491	47.1212	28.6078
358	INT4	B	2	4	15.3	28	0.321429	1.5644	0.431	3.6297	0.5	-1.39108	0.69593	0.437178
359	INT4	B	2	4	28.5	27	0.481481	1.9449	1.532	1.26952	0.481481	-1.89309	0.680087	0.340502	62.2692	29.6277
362	INT4	B	2	4	25	28	0.178571	1.2193	1.032	1.18149	0.607143	-2.192	0.743263	0.644802	55.4768	32.7002
363	INT4	B	2	4	22.7	26	0.0384615	2.0008	0.754	2.65358	0.423077	-1.644	0.730315	0.662923	44.1905	30.2619
365	INT4	B	2	4	18.6	24	0.166667	1.1954	0.513	2.33021	0.416667	-1.7125	0.711648	0.435187
368	INT4	B	2	4	16.7	27	0.185185	1.0117	0.496	2.03972	0.37037	-1.55267	0.750212	0.848462	37.6205	32.3079
369	INT4	B	2	4	18.2	37	0.162162	1.5776	0.894	1.76465	0.594595	-1.59833	0.74226	0.591328
370	INT4	B	2	4	19.1	37	0.135135	1.3575	1.16	1.17026	0.648649	-1.59418	0.711561	0.396866
371	INT4	B	2	4	27.5	10	0.5	0.5214	0.235	2.21872	0.2	-1.50258	0.744791	0.713531
372	INT4	B	2	4	10.7	22	0	0.6387	0.196	3.25867	0.409091	-1.67935	0.776605	1.25819
374	INT4	B	2	4	16.8	37	0.324324	1.2849	0.529	2.42892	0.648649	-1.68967	0.754903	0.751353
375	INT4	B	2	4	28.9	49	0.408163	1.944	1.584	1.22727	0.795918	-1.46133	0.679875	0.369739
377	INT4	B	2	4	23.3	33	0.0606061	1.2502	0.889	1.4063	0.575758	-1.55267	0.728312	0.601035
378	INT4	B	2	4	24.3	24	0.0833333	1.4297	1.145	1.24865	0.625	-1.644	0.758993	0.967187	58.1477	30.8513
379	INT4	B	2	4	17.9	21	0.333333	1.5047	0.61	2.46672	0.52381	-1.88375	0.731448	0.576918
383	INT4	B	2	4	17.3	19	0.473684	0.9272	0.377	2.45942	0.473684	-1.66969	0.774853	1.1004
386	INT4	B	2	4	27	26	0.384615	1.1489	0.794	1.44698	0.423077	-1.73533	0.739335	0.59037	62.7347	24.8657
393	INT4	B	2	4	18.9	28	0.178571	0.9205	0.595	1.54706	0.642857	-1.507	0.721258	0.598587
395	INT4	B	2	4	17.4	23	0	1.1085	0.52	2.13173	0.565217	-1.72355	0.760085	1.09406
396	INT4	B	2	4	11.5	24	0	1.022	0.329	3.10638	0.416667	-1.55267	0.765463	1.23597	111.75	20.6412
403	INT4	B	2	4	23.8	40	0.475	1.9344	1.322	1.46324	0.75	-1.507	0.678311	0.377444	113.269	24.5456
404	INT4	B	2	4	25.5	22	0.318182	1.2282	0.686	1.79038	0.5	-1.507	0.711686	0.506504	50.9638	28.2194
409	LOW4	B	3	4	23.1	26	0.269231	1.5999	0.822	1.94635	0.423077	-1.55969	0.718315	0.43242
410	LOW4	B	3	4	28.8	28	0.357143	1.7337	0.987	1.75653	0.678571	-1.51754	0.706668	0.400518
411	LOW4	B	3	4	25.2	28	0.642857	1.4289	0.521	2.74261	0.642857	-1.644	0.702333	0.402904
413	LOW4	B	3	4	24.9	17	0	0.866	0.723	1.19779	0.647059	-1.89692	0.722365	0.687691
415	LOW4	B	3	4	29.1	23	0.217391	1.3485	0.632	2.1337	0.521739	-1.84094	0.727038	0.626354
416	LOW4	B	3	4	18.6	34	0.352941	1.7441	0.501	3.48124	0.676471	-1.68967	0.67501	0.393667
418	LOW4	B	3	4	21.5	38	0.263158	1.7098	0.917	1.86456	0.657895	-1.50258	0.704062	0.471138	42.2968	25.6338
422	LOW4	B	3	4	20.7	55	0.454545	1.8404	0.516	3.56667	0.618182	-1.46133	0.676104	0.374692	51.5648	28.3725
424	LOW4	B	3	4	22.8	25	0.6	1.666	0.444	3.75225	0.44	-1.37	0.764582	0.903963
425	LOW4	B	3	4	26.7	15	0	1.078	0.502	2.14741	0.466667	-1.55267	0.688653	0.376671	57.352	31.3299
426	LOW4	B	3	4	23.5	30	0.266667	1.0375	0.613	1.6925	0.666667	-1.72355	0.668158	0.303969
427	LOW4	B	3	4	25.1	33	0.121212	2.5416	1.318	1.92838	0.666667	-1.81194	0.726606	0.528546
428	LOW4	B	3	4	24.4	34	0.0882353	1.5738	0.968	1.62583	0.676471	-1.82667	0.760424	0.947278
430	LOW4	B	3	4	20.8	35	0.342857	1.6481	0.27	6.10407	0.742857	-1.507	0.705187	0.540326	31.7119	26.3183
431	LOW4	B	3	4	21.4	35	0.571429	1.7559	0.606	2.89752	0.6	-1.67935	0.71383	0.437786	44.5023	27.456
432	LOW4	B	3	4	26.8	24	0.25	1.626	1.36	1.19559	0.583333	-1.85613	0.693139	0.40983	57.4756	29.7226
433	LOW4	B	3	4	27.3	30	0.0333333	1.9466	0.606	3.21221	0.366667	-1.644	0.715734	0.552371	39.3879	29.6434
436	LOW4	B	3	4	23.4	24	0.458333	1.0749	0.593	1.81265	0.666667	-2.055	0.776997	1.13713
437	LOW4	B	3	4	30.6	14	0.5	1.005	0.587	1.7121	0.214286	-1.7125	0.686197	0.334633
438	LOW4	B	3	4	20.9	24	0	1.313	0.59	2.22542	0.5	-1.75531	0.738144	0.654456
441	LOW4	B	3	4	25.6	26	0.384615	1.3044	0.786	1.65954	0.769231	-1.37	0.652973	0.301094
443	LOW4	B	3	4	24.4	21	0.047619	1.5415	0.618	2.49434	0.619048	-13.7	0.691809	0.386949	63.3904	26.7894
445	LOW4	B	3	4	25.8	30	0.866667	1.1298	0.517	2.1853	0.7	-1.507	0.755337	0.752165
446	LOW4	B	3	4	30.1	20	0.3	1.0199	0.647	1.57635	0.75	-1.27867	0.696901	0.431967
447	LOW4	B	3	4	23.7	20	0.3	1.5318	0.226	6.77788	0.6	-1.59833	0.695685	0.461654	41.9503	33.9418
472	LOW3	B	3	3	30.7	25	0.12	1.3275	0.58	2.28879	0.52	-1.68967	0.713413	0.516091	36.1231	34.3738
475	LOW3	B	3	3	19.9	33	0.424242	1.4126	0.438	3.22511	0.606061	-1.644	0.711904	0.633195
478	LOW3	B	3	3	27.5	11	0	1.1004	0.488	2.25492	0.0909091	-1.66969	0.72779	0.696136
480	LOW3	B	3	3	21.5	35	0.742857	0.8908	0.67	1.32955	0.514286	-1.55267	0.771378	0.991455	62.8737	29.2178
482	LOW3	B	3	3	21.3	36	0.0833333	1.399	0.96	1.45729	0.805556	-1.66969	0.691608	0.466242
483	LOW3	B	3	3	25.6	21	0	1.126	0.742	1.51752	0.571429	-2.04255	0.711768	0.548765	84.4136	24.457
486	LOW3	B	3	3	23.7	23	0.0434783	0.9952	0.953	1.04428	0.130435	-1.79813	0.705497	0.41351
487	LOW3	B	3	3	22.5	24	0.166667	1.3488	0.455	2.9644	0.375	-1.7125	0.675239	0.345938
490	LOW3	B	3	3	28	24	0.0416667	1.3209	0.98	1.34786	0.708333	-1.32433	0.749951	0.78091	60.2381	32.5265
494	LOW3	B	3	3	21.4	29	0.448276	1.5255	0.475	3.21158	0.62069	-1.507	0.742007	0.613007
495	LOW3	B	3	3	25.9	22	0.318182	1.461	1.172	1.24659	0.545455	-1.41419	0.757724	0.914937
501	LOW3	B	3	3	34.9	17	0.176471	1.6455	0.571	2.88179	0.352941	-1.67935	0.753777	0.771361
507	LOW3	B	3	3	31.6	14	0	0.9134	0.53	1.7234	0.214286	-1.50258	0.769229	0.842017
509	LOW3	B	3	3	23.6	28	0.321429	1.1329	0.404	2.80421	0.5	-1.82667	0.736468	0.565187
511	LOW3	B	3	3	27.2	32	0.03125	1.8203	0.627	2.90319	0.625	-1.18733	0.750318	0.681241	47.9362	31.1317
513	LOW3	B	3	3	18.6	27	0.62963	1.4545	0.312	4.66186	0.37037	-1.27867	0.742635	0.828813	78.3669	27.5253
517	LOW3	B	3	3	23.9	22	0	1.319	0.508	2.59646	0.590909	-1.781	0.802848	2.248	68.8584	29.0201
519	LOW3	B	3	3	19.3	20	0.15	1.2617	0.553	2.28156	0.5	-1.644	0.736029	0.689855	33.4501	29.6086
521	LOW3	B	3	3	22.5	35	0.4	1.1353	0.425	2.67129	0.6	-1.54677	0.739876	0.693418
523	LOW3	B	3	3	18.8	33	0.242424	1.4323	0.438	3.27009	0.666667	-1.41567	0.756591	0.779656
524	LOW3	B	3	3	34.7	32	0.15625	1.9498	0.989	1.97149	0.59375	-1.507	0.700134	0.44425	61.8094	26.2534
526	LOW3	B	3	3	20.6	27	0.0740741	1.0892	0.326	3.3411	0.407407	-1.37	0.724068	0.640003	43.3962	28.6857
528	LOW3	B	3	3	31	49	0.122449	1.4335	1.039	1.37969	0.714286	-1.644	0.735936	0.580958
529	LOW3	B	3	3	23.8	51	0.705882	1.3171	0.523	2.51836	0.784314	-1.72355	0.751411	0.780551
530	LOW3	B	3	3	24.3	29	0.37931	0.7519	0.442	1.70113	0.62069	-1.67935	0.748828	0.747371
542	ALP1	B	1	1	15	15	0.533333	0.7591	0.227	3.34405	0.2	-1.60185	0.772338	1.25166
543	ALP1	B	1	1	30.5	25	0.16	0.9497	0.903	1.05172	0.48	-1.73533	0.71164	0.562286	86.8003	25.3367
549	ALP1	B	1	1	24.4	31	0.0322581	1.367	0.33	4.14242	0.709677	-1.87233	0.70783	0.659274	57.7039	32.1637
550	ALP1	B	1	1	25.7	15	0.266667	0.7518	0.444	1.69324	0.466667	-1.68615	0.697169	0.482196
551	ALP1	B	1	1	30.3	14	0.571429	1.0533	0.711	1.48143	0.428571	-1.73533	0.653188	0.251605	46.8037	32.1092
552	ALP1	B	1	1	29.8	19	0.157895	0.7971	0.461	1.72907	0.526316	-1.507	0.698862	0.449494	73.1356	24.5766
553	ALP1	B	1	1	22.7	28	0.214286	1.5179	0.392	3.87219	0.428571	-1.55267	0.700612	0.540711	50.8782	22.4401
556	ALP1	B	1	1	17.8	36	0.638889	1.254	0.559	2.24329	0.722222	-1.62688	0.681274	0.341073
557	ALP1	B	1	1	17.5	30	0.0333333	1.1588	0.382	3.03351	0.6	-1.7125	0.7651	1.14906
558	ALP1	B	1	1	19.4	28	0.25	1.2102	0.521	2.32284	0.714286	-1.96367	0.666961	0.324636
560	ALP1	B	1	1	21.9	13	0.153846	0.705	0.34	2.07353	0.384615	-1.72355	0.701867	0.558423
573	ALP1	B	1	1	24.7	19	0	0.9404	0.421	2.23373	0.473684	-1.76774	0.685565	0.436049
574	ALP1	B	1	1	25.3	27	0.111111	0.9256	0.395	2.34329	0.296296	-1.85613	0.745371	0.621433
576	ALP1	B	1	1	21.6	21	0.142857	1.0333	0.084	12.3012	0.619048	-1.644	0.740981	0.789655	78.4136	26.085
579	ALP1	B	1	1	16.1	26	0.0384615	0.8812	0.44	2.00273	0.269231	-1.54677	0.676681	0.390526	50.8493	32.0501
580	ALP1	B	1	1	14.4	22	0	0.9856	0.303	3.25281	0.590909	-1.87233	0.718695	0.596049	74.0008	25.5732
581	ALP1	B	1	1	25	20	0.15	0.68	0.397	1.71285	0.65	-1.54125	0.722373	0.595695
582	ALP1	B	1	1	28.5	14	0	0.737	0.451	1.63415	0.142857	-1.67935	0.68576	0.336208
583	ALP1	B	1	1	21.6	24	0.708333	1.1874	0.283	4.19576	0.708333	-1.55267	0.656447	0.326666	56.0686	28.9959
584	ALP1	B	1	1	14.8	35	0.0857143	1.0424	0.389	2.67969	0.685714	-1.55267	0.766305	1.14871
586	ALP1	B	1	1	25.6	23	0.0869565	1.2252	0.788	1.55482	0.652174	-1.55267	0.744615	0.832251	32.459	30.1749
587	ALP1	B	1	1	15.6	24	0.125	1.1011	0.355	3.10169	0.541667	-1.41281	0.742242	0.861882
588	ALP1	B	1	1	27.7	16	0.75	0.7059	0.504	1.4006	0.3125	-1.49844	0.758604	0.901344
589	ALP1	B	1	1	34.5	12	0.333333	0.8141	0.594	1.37054	-0.142857	-1.96367	0.781646	1.38051
590	ALP1	B	1	1	25	53	0.716981	2.5971	1.113	2.33342	0.867925	-1.507	0.669671	0.376634
591	INT1	B	2	1	16.1	28	0	0.687	0.32	2.14688	0.607143	-1.82667	0.719649	0.670368	44.5934	31.485
592	INT1	B	2	1	25.3	15	0.333333	0.7914	0.338	2.34142	0.6	-1.72831	0.728734	0.723489
594	INT1	B	2	1	25	46	0.108696	2.1015	1.458	1.44136	0.695652	-1.74364	0.727201	0.55569	56.5789	30.1715
596	INT1	B	2	1	23.5	36	0.333333	1.8042	0.851	2.12009	0.694444	-1.66969	0.721143	0.625138
597	INT1	B	2	1	18.9	32	0.03125	1.3808	1.174	1.17615	0.625	-2.192	0.737402	0.684897	110.148	21.9956
599	INT1	B	2	1	18.9	24	0.625	1.3057	0.536	2.43601	0.541667	-1.46133	0.753696	0.699073	55.5325	30.9791
601	INT1	B	2	1	25.7	25	0.56	1.8048	0.655	2.75542	0.44	-1.55267	0.713062	0.609782	53.6169	29.3634
603	INT1	B	2	1	23.7	35	0	1.5255	1.282	1.18994	0.428571	-1.233	0.719791	0.605068	68.4685	30.5416
604	INT1	B	2	1	30.4	19	0.157895	0.599	0.397	1.50882	0.631579	-1.62688	0.705106	0.51656
605	INT1	B	2	1	23.6	15	0	0.822	0.808	1.01733	0.6	-1.68967	0.729387	0.683205	60.4994	30.3207
606	INT1	B	2	1	30.1	10	0.7	0.7197	0.595	1.20958	0.3	-1.75531	0.71781	0.584737
607	INT1	B	2	1	21.3	23	0	0.868	0.43	2.0186	0.0869565	-1.66969	0.617317	0.233591
611	INT1	B	2	1	40.8	18	0.944444	1.2217	0.748	1.63329	0.555556	-1.68967	0.67715	0.357621
614	INT1	B	2	1	23.7	19	0.315789	1.367	0.84	1.62738	0.526316	-1.55267	0.722748	0.567171	47.8375	24.5272
616	INT1	B	2	1	20.4	20	0.1	0.6696	0.262	2.55573	0.5	-1.45839	0.759383	1.04498
622	INT1	B	2	1	16.7	24	0	1.4998	0.521	2.87869	0.458333	-1.84094	0.706154	0.558418	33.2681	31.211
625	INT1	B	2	1	26.7	12	0.25	0.948	0.636	1.49057	0.5	-1.72355	0.722505	0.538262
626	INT1	B	2	1	28.8	25	0.12	0.9518	0.739	1.28796	0.6	-1.81194	0.760698	0.931824
639	INT1	B	2	1	24.4	18	0.666667	1.1541	0.556	2.07572	0.388889	-2.00933	0.761656	0.911132
640	INT1	B	2	1	23.1	20	0.4	0.8995	0.608	1.47944	0.5	-1.507	0.731402	0.585149	49.9287	22.0816
641	INT1	B	2	1	28.2	14	0	1.02	0.537	1.89944	0.0714286	-1.67935	0.730912	0.794543
643	INT1	B	2	1	24.9	15	0.266667	0.9348	0.488	1.91557	0.6	-1.37	0.765566	0.879424
645	INT1	B	2	1	23.3	37	0.297297	1.6623	1.103	1.50707	0.675676	-1.37	0.740167	0.670398
646	INT1	B	2	1	25.2	21	0.0952381	0.8708	0.64	1.36063	0.52381	-1.62688	0.706452	0.423237
648	INT1	B	2	1	28.8	13	0.0769231	0.6142	0.356	1.72528	0.230769	-1.68967	0.74866	0.905069
653	LOW1	B	3	1	21.1	18	0.555556	1.0338	0.339	3.04956	0.444444	-1.507	0.706798	0.519833	57.507	32.8188
654	LOW1	B	3	1	15.5	36	0.361111	1.7373	0.268	6.48246	0.638889	-1.55267	0.648344	0.300924	88.1531	31.0155
656	LOW1	B	3	1	23.2	44	0.590909	1.6818	1.391	1.20906	0.704545	-1.644	0.734501	0.74489
657	LOW1	B	3	1	27.3	33	0.606061	1.2297	0.951	1.29306	0.666667	-1.84094	0.745798	0.827549
658	LOW1	B	3	1	25	13	0.230769	1.0951	0.278	3.93921	0.384615	-1.37	0.727713	0.839336	83.773	29.8712
663	LOW1	B	3	1	23.3	17	0.647059	1.0132	0.447	2.26667	0.588235	-2.14062	0.702918	0.471734
672	LOW1	B	3	1	14.4	24	0	0.7525	0.466	1.61481	0.583333	-1.75531	0.714771	0.58631
677	LOW1	B	3	1	25.6	18	0.277778	0.8863	0.246	3.60285	0.5	-1.87233	0.699167	0.596234	76.2408	27.1817
678	LOW1	B	3	1	21.5	35	0.914286	1.5333	0.427	3.59087	0.628571	-1.72355	0.670583	0.428118	49.2438	33.3437
680	LOW1	B	3	1	26.7	40	0.4	1.8863	0.561	3.36239	0.6	-1.87233	0.707753	0.454086	66.8928	29.3801
681	LOW1	B	3	1	23.1	54	0.0925926	1.641	1.243	1.32019	0.666667	-1.67935	0.739984	0.776479	58.3448	29.786
682	LOW1	B	3	1	19.3	31	0.225806	1.2772	0.336	3.80119	0.483871	-1.68967	0.748634	0.864393	37.7944	27.5455
683	LOW1	B	3	1	17.7	18	0.111111	0.5908	0.232	2.54655	0.333333	-1.68615	0.713035	0.568954
684	LOW1	B	3	1	20.7	18	0.333333	0.8449	0.418	2.02129	0.388889	-1.98871	0.727802	0.573165
685	LOW1	B	3	1	26.4	21	0.428571	1.1308	0.639	1.76964	0.571429	-1.81194	0.755676	1.04183
686	LOW1	B	3	1	17.3	33	0.030303	0.7205	0.278	2.59173	0.666667	-1.81194	0.741217	0.793215
687	LOW1	B	3	1	21.3	38	0.0789474	1.1449	0.755	1.51642	0.368421	-1.50258	0.71059	0.61424	67.3303	28.6708
688	LOW1	B	3	1	24.4	61	0.704918	1.5077	1.216	1.23988	0.868852	-1.72355	0.727977	0.581197
691	LOW1	B	3	1	23.8	30	0.5	1.5222	0.257	5.92296	0.533333	-1.67935	0.706601	0.460813	67.1009	28.0253
693	LOW1	B	3	1	27.5	21	0	1.22	0.979	1.24617	0.571429	-1.644	0.750285	0.651414
694	LOW1	B	3	1	22.2	24	0.708333	1.6296	0.627	2.59904	0.583333	-1.94452	0.741603	0.719484
704	LOW1	B	3	1	25	33	0.484848	1.4335	0.936	1.53152	0.363636	-1.88375	0.743109	0.729148
705	LOW1	B	3	1	18.7	36	0.305556	1.1308	0.28	4.03857	0.666667	-1.51754	0.784858	1.26556
708	LOW1	B	3	1	16.7	51	0.470588	1.4545	0.717	2.02859	0.745098	-1.59097	0.745135	0.855911
710	LOW1	B	3	1	19.8	76	0.552632	2.2489	1.289	1.74469	0.828947	-1.50258	0.764323	0.927875
51	INT2	C	2	2	22.9	39	0.487179	1.8297	0.549	3.33279	0.692308	-2.08478	0.775921	1.32393
55	INT2	C	2	2	19.1	21	0.238095	1.9506	0.502	3.88566	0.380952	-2.20391	0.751691	1.01038	64.0372	28.9296
56	INT2	C	2	2	21.2	24	0.333333	1.9269	0.598	3.22224	0.541667	-1.84652	0.747061	0.876812	82.7103	27.6659
57	INT2	C	2	2	18.4	33	0.515152	2.3379	0.549	4.25847	0.757576	-1.58406	0.769161	1.2841
58	INT2	C	2	2	19.6	21	0.380952	2.0075	0.555	3.61712	0.47619	-1.48913	0.760804	1.24678
59	INT2	C	2	2	31.9	20	0.9	2.4572	0.79	3.11038	0.7	-1.90122	0.730856	0.928261
61	INT2	C	2	2	9.5	1	0	0.448	0.0001	4480	-0.909091					26.7104
62	INT2	C	2	2	24.5	16	0.4375	1.6775	0.321	5.22586	0.4375	-1.37	0.783335	1.19961
64	INT2	C	2	2	20.6	26	0.461538	2.3809	0.562	4.23648	0.538462	-1.60826	0.775006	1.21521
66	INT2	C	2	2	26.2	14	0.0714286	1.7819	0.339	5.25634	0.571429	-2.23259	0.776995	1.45917
67	INT2	C	2	2	22.5	25	0.32	2.7508	0.605	4.54678	0.64	-1.82667	0.746125	0.914476
68	INT2	C	2	2	24.7	24	0.208333	1.9761	0.602	3.28256	0.166667	-1.84652	0.773278	1.26361	67.2573	27.2606
69	INT2	C	2	2	14.5	20	0.2	1.3982	0.434	3.22166	0.25	-1.84652	0.777183	1.33319	67.7467	27.47
70	INT2	C	2	2	16	15	0.866667	1.7158	0.249	6.89076	-0.117647	-1.72047	0.780849	1.46742	55.3581	30.9576
71	INT2	C	2	2	22.5	24	0	1.7135	0.415	4.12892	0.666667	-1.81036	0.775594	1.1833
74	INT2	C	2	2	25.7	15	0.533333	2.025	0.569	3.55888	0.666667	-1.81036	0.766865	1.20964
75	INT2	C	2	2	19.3	22	0.409091	2.1583	0.413	5.22591	0.727273	-2.00231	0.773295	1.40347
76	INT2	C	2	2	21.1	14	0.214286	1.4852	0.298	4.98389	0.285714	-1.5487	0.770623	1.49314	37.0706	27.2406
77	INT2	C	2	2	19	20	0	1.6301	0.449	3.63051	0.65	-1.68615	0.771083	1.44346
78	INT2	C	2	2	20.5	20	0.75	1.6257	0.45	3.61267	0.45	-1.65674	0.774844	1.4148	64.8267	26.879
83	INT2	C	2	2	23.4	34	0.176471	2.4675	0.715	3.45105	0.764706	-1.89692	0.766992	0.990545
88	INT2	C	2	2	22	28	0.785714	1.586	0.357	4.44258	0.714286	-1.84423	0.777672	1.19125
92	INT2	C	2	2	26.5	11	0.272727	1.3323	0.147	9.06327	0.545455	-1.75531	0.77534	1.49173
99	INT2	C	2	2	18.1	27	0.592593	2.3438	0.424	5.52783	0.666667	-1.79813	0.788805	1.87159	76.5032	31.8401
101	INT2	C	2	2	15.6	19	0	2.281	0.481	4.7422	0.526316	-1.96938	0.784543	1.36418	50.5129	32.8388
120	LOW2	C	3	2	22.9	17	0.588235	1.6743	0.517	3.23849	0.294118		0.76997	1.13753	33.2236	25.8646
121	LOW2	C	3	2	18.4	24	1	1.7959	0.303	5.92706	0.625	-1.90609	0.784893	1.3148	58.0088	28.9738
122	LOW2	C	3	2	25.5	15	0.733333	1.8741	0.329	5.69635	0.466667	-1.60826	0.784486	1.2339	82.6909	27.8662
123	LOW2	C	3	2	20.6	34	0.529412	2.5802	0.52	4.96192	0.647059	-1.78696	0.743145	0.959301
125	LOW2	C	3	2	20.7	31	0.0967742	2.6287	0.587	4.47819	0.290323	-1.60826	0.771588	1.02833	45.8378	25.6248
127	LOW2	C	3	2	19	34	0.323529	1.8162	0.563	3.22593	0.647059	-1.58406	0.773674	1.44903
128	LOW2	C	3	2	19.9	21	0	1.116	0.257	4.34241	0.666667	-1.78696	0.763529	1.45662
129	LOW2	C	3	2	23.2	22	0	3.8023	0.645	5.89504	0.636364	-1.90122	0.711606	0.56256
130	LOW2	C	3	2	25	20	0.4	2.5265	0.473	5.34144	0.45	-1.75531	0.745734	1.02988
131	LOW2	C	3	2	22.9	30	0.466667	2.8331	0.552	5.13243	0.6	-1.66783	0.76618	1.03908	42.8847	28.1031
135	LOW2	C	3	2	24.2	31	0.354839	2.1473	0.566	3.79382	0.677419	-1.72739	0.783503	1.46069	85.2646	24.9568
137	LOW2	C	3	2	21	26	0.615385	2.5106	0.53	4.73698	0.5	-1.58406	0.7629	1.25663
138	LOW2	C	3	2	18.2	29	0.275862	1.9859	0.215	9.23674	0.62069	-1.67444	0.758381	1.24865
139	LOW2	C	3	2	24	28	0.178571	1.3728	0.276	4.97391	0.535714	-1.77593	0.779149	1.699
140	LOW2	C	3	2	22.7	31	0.645161	1.2562	0.385	3.26286	0.677419	-1.66357	0.57698	0.338449
141	LOW2	C	3	2	24.1	33	0.666667	2.5961	0.617	4.20762	0.666667	-1.59302	0.781685	1.18394
144	LOW2	C	3	2	21.4	20	0.15	1.6507	0.49	3.36878	0.4	-1.85929	0.778109	1.13871
145	LOW2	C	3	2	21	27	0.222222	1.6991	0.638	2.66317	0.407407	-1.78696	0.766323	1.13335	54.8552	31.5711
146	LOW2	C	3	2	16.8	25	0.16	3.0415	0.457	6.65536	0.24	-1.66969	0.768729	1.11457	46.6375	31.3936
147	LOW2	C	3	2	24	27	0.0740741	2.1573	0.709	3.04274	0.444444	-1.92656	0.793773	1.53244	50.3137	30.7021
148	LOW2	C	3	2	17.1	27	0.592593	1.8246	0.304	6.00197	0.518519	-1.59097	0.780654	1.27345
150	LOW2	C	3	2	27	18	0.0555556	1.0261	0.416	2.46659	0.5	-1.66357	0.761352	1.29634
155	LOW2	C	3	2	27.6	20	0.55	2.4368	0.493	4.9428	0.7	-1.47538	0.787072	1.47419
156	LOW2	C	3	2	24.4	17	0.117647	1.542	0.431	3.57773	0.588235	-1.644	0.626327	0.32424
157	LOW2	C	3	2	20.4	30	0.5	2.0921	0.413	5.06562	0.566667	-1.75531	0.72958	0.70645
181	ALP3	C	1	3	22.6	16	0.4375	2.5917	0.475	5.45621	0.0625	-1.66969	0.708486	0.620893	68.4835	27.2181
183	ALP3	C	1	3	27	22	0.681818	2.6057	0.607	4.29275	0.818182	-1.90609	0.737345	0.79398
186	ALP3	C	1	3	18.6	14	0.5	1.615	0.344	4.69477	0.357143	-1.78696	0.767139	1.06588	60.1716	27.9948
188	ALP3	C	1	3	18.5	30	0.566667	1.2826	0.52	2.46654	0.666667	-1.66783	0.758907	1.01304
193	ALP3	C	1	3	21.5	27	0.185185	1.8454	0.471	3.91805	0.555556	-1.72739	0.751641	0.930605
196	ALP3	C	1	3	18.1	20	0.6	1.7716	0.427	4.14895	0.2	-1.96565	0.811573	2.28388
197	ALP3	C	1	3	20.6	24	0.75	2.0232	0.625	3.23712	0.583333	-1.56571	0.759188	0.961407
199	ALP3	C	1	3	23.2	16	0.375	1.795	0.43	4.17442	0.5625	-1.49844	0.710427	0.640653
200	ALP3	C	1	3	14.9	18	0.333333	1.7716	0.217	8.16406	0.444444	-1.92656	0.76808	1.07957	70.8975	30.5065
201	ALP3	C	1	3	21.5	20	0.35	1.347	0.47	2.86596	0.7	-1.7125	0.783864	1.46344
202	ALP3	C	1	3	18.5	22	0.181818	1.3761	0.42	3.27643	0.681818	-1.77593	0.761671	0.988687
203	ALP3	C	1	3	18.4	33	0.545455	1.574	0.253	6.22134	0.787879	-1.67444	0.768939	1.28554
204	ALP3	C	1	3	23.3	26	0.653846	2.0675	0.632	3.27136	0.653846	-1.68615	0.755298	1.06855
205	ALP3	C	1	3	19.9	38	0.526316	3.1991	1.078	2.96763	0.657895	-1.68615	0.7741	1.13407
206	ALP3	C	1	3	14.1	20	0.5	1.4815	0.277	5.34838	0.6	-1.5293	0.772729	1.25861	50.1816	30.2682
208	ALP3	C	1	3	18.1	33	0.272727	1.6153	0.446	3.62175	0.545455	-1.66783	0.736172	0.701505	62.0151	29.6225
209	ALP3	C	1	3	18.5	38	0.631579	2.4377	0.472	5.16462	0.552632	-1.96367	0.756298	0.976391	68.5544	27.1633
210	ALP3	C	1	3	23.3	31	0	1.742	0.447	3.89709	0.580645	-1.41567	0.578792	0.182533
211	ALP3	C	1	3	23.9	26	0.461538	1.9599	0.637	3.07677	0.576923	-2.16651	0.776696	1.43927		27.851
212	ALP3	C	1	3	24.5	14	0	0.867	0.278	3.11871	0.571429	-1.52222	0.733155	0.680563
213	ALP3	C	1	3	22.7	19	0.210526	1.3971	0.348	4.01466	0.736842	-1.81036	0.740091	0.924533
214	ALP3	C	1	3	20	18	0.333333	1.6053	0.278	5.77446	0.5	-1.75531	0.725649	0.709497
216	ALP3	C	1	3	16.5	26	0.192308	1.8337	0.483	3.79648	0.538462	-1.59302	0.780679	1.43497	65.3869	28.4288
218	ALP3	C	1	3	18.6	24	0.625	1.8584	0.289	6.43045	0.458333	-1.72739	0.777378	1.50104	77.6582	28.2544
219	ALP3	C	1	3	16.9	27	0.037037	1.4594	0.41	3.55951	0.333333	-2.08478	0.769007	1.30841	126.649	29.2418
242	INT3	C	2	3	11	30	0.6	1.3045	0.164	7.95427	0.666667	-2.23023	0.798444	1.69455	80.6817	28.7544
243	INT3	C	2	3	21.2	20	0.5	1.7593	0.513	3.42943	0.5	-1.84094	0.762345	1.2289
244	INT3	C	2	3	23.5	26	0.346154	2.1646	0.679	3.18792	0.384615	-1.67935	0.762695	1.09738
246	INT3	C	2	3	22.1	25	0.2	1.8889	0.581	3.25112	0.44	-1.42957	0.776527	1.13399	63.4788	29.6299
247	INT3	C	2	3	27.1	20	0.4	1.6158	0.606	2.66634	0.6	-1.60826	0.729738	0.738899
248	INT3	C	2	3	26.7	17	0.470588	2.1867	0.569	3.84306	0.588235	-1.49844	0.74393	0.768601
249	INT3	C	2	3	20.5	28	0.321429	2.4633	0.674	3.65475	0.535714	-1.68967	0.756373	1.02797
250	INT3	C	2	3	25.5	21	0.333333	1.7387	0.57	3.05035	0.619048	-1.72739	0.76647	1.12816	65.0322	28.3789
251	INT3	C	2	3	19	34	0.352941	1.778	0.402	4.42289	0.588235	-1.75531	0.753955	1.05408
252	INT3	C	2	3	17.5	26	0.576923	1.6468	0.237	6.94852	0.538462	-1.72519	0.799814	1.87886
253	INT3	C	2	3	25.7	18	0.277778	1.7746	0.342	5.18889	0.388889	-1.7125	0.794058	1.76123
254	INT3	C	2	3	23.4	26	0.153846	1.5053	0.426	3.53357	0.615385	-1.87741	0.781395	1.36146
255	INT3	C	2	3	19.6	24	0.583333	1.668	0.472	3.5339	0.666667	-2.21308	0.764603	1.19568
256	INT3	C	2	3	14.5	24	0.375	1.8645	0.326	5.71933	0.5	-1.65674	0.777952	1.5029	67.5792	33.8896
260	INT3	C	2	3	20.1	29	0	2.84	0.562	5.05338	0.482759	-1.79154	0.771116	1.17156
261	INT3	C	2	3	22.9	23	0.521739	2.4429	0.717	3.40711	0.565217	-1.5487	0.771671	1.25916	64.5695	23.2372
264	INT3	C	2	3	17	32	0.34375	1.953	0.499	3.91383	0.53125	-1.45563	0.766859	1.25954	30.1481	28.3244
265	INT3	C	2	3	17.5	39	0.461538	2.5284	0.544	4.64779	0.512821	-1.63516	0.759002	1.04435	43.1694	28.1007
267	INT3	C	2	3	22.4	24	0.583333	2.8179	0.647	4.35533	0.625	-1.7125	0.752774	0.864419
268	INT3	C	2	3	26.4	35	0.142857	1.5095	0.483	3.12526	0.828571	-1.81036	0.741542	0.9171
271	INT3	C	2	3	18.9	17	0.294118	1.7861	0.352	5.07415	0.352941	-1.72739	0.773422	1.16501	39.4069	31.3638
274	INT3	C	2	3	18.7	33	0.484848	2.2801	0.536	4.25392	0.545455	-1.72739	0.76425	1.05308	42.2183	27.5762
275	INT3	C	2	3	18.5	23	0.478261	2.1303	0.458	4.65131	0.565217	-1.94452	0.771637	1.27606
278	INT3	C	2	3	20.8	22	0.409091	2.0059	0.463	4.3324	0.636364	-1.644	0.758732	1.11711
287	INT3	C	2	3	17.6	30	0.2	1.9911	0.651	3.05853	0.633333	-1.66783	0.780019	1.24302	61.2254	31.717
289	ALP4	C	1	4	22.4	28	0.464286	1.9745	0.638	3.09483	0.571429	-1.62688	0.729893	0.922391
291	ALP4	C	1	4	22.5	30	0	1.311	0.383	3.42298	0.733333	-1.5487	0.74022	0.820368
292	ALP4	C	1	4	19.1	32	0.46875	2.0802	0.485	4.28907	0.6875	-1.49844	0.761079	1.11804
294	ALP4	C	1	4	20.8	33	0.363636	2.1944	0.566	3.87703	0.69697	-1.62688	0.749889	1.01832
296	ALP4	C	1	4	20.8	21	0.333333	2.1491	0.423	5.08061	0.428571	-1.54125	0.76988	1.15956
297	ALP4	C	1	4	18.5	28	0.464286	2.3665	0.387	6.11499	0.642857	-1.67935	0.74231	0.922389	61.8698	29.0681
298	ALP4	C	1	4	21	25	0.44	1.7648	0.435	4.05701	0.6	-1.62688	0.757838	1.14925
299	ALP4	C	1	4	18	24	0.25	2.207	0.335	6.58806	0.708333	-1.72519	0.757994	1.12782
300	ALP4	C	1	4	15.4	46	0.108696	2.1003	0.234	8.97564	0.782609	-1.62163	0.743767	1.03328	105.727	25.9132
301	ALP4	C	1	4	16.6	26	0	1.307	0.466	2.80472	0.730769	-1.73885	0.768094	1.18085
306	ALP4	C	1	4	19.9	47	0.0425532	3.0881	0.582	5.30601	0.744681	-1.72355	0.758774	1.1274	77.4822	26.2945
307	ALP4	C	1	4	20	32	0.34375	2.0618	0.303	6.80462	0.625	-1.73347	0.760462	1.17541	107.417	26.0328
308	ALP4	C	1	4	19.2	59	0.677966	2.702	0.454	5.95154	0.79661	-1.59097	0.760179	1.11833	88.3644	29.0012
310	ALP4	C	1	4	22.5	24	0	2.02	0.497	4.06439	0.708333	-1.7125	0.793567	1.51891
312	ALP4	C	1	4	21.4	28	0.571429	2.9416	0.265	11.1004	0.571429	-1.54125	0.753095	1.06081	81.1887	26.1016
314	ALP4	C	1	4	19	21	0.428571	1.5089	0.279	5.40824	0.619048	-1.73885	0.774946	1.31885
315	ALP4	C	1	4	20.4	20	0.35	2.6407	0.435	6.07057	0.6	-1.73885	0.773049	1.15839
316	ALP4	C	1	4	20.7	31	0.129032	2.2908	0.454	5.04581	0.677419	-1.50258	0.745528	0.907069	41.4845	25.9817
317	ALP4	C	1	4	15.3	22	0.636364	1.7931	0.346	5.18237	0.681818	-1.52808	0.782515	1.53019
318	ALP4	C	1	4	18.4	44	0.659091	2.0893	0.331	6.31208	0.545455	-1.50258	0.761624	1.16177	77.1134	26.3357
319	ALP4	C	1	4	15	38	0.789474	2.7973	0.19	14.7226	0.657895	-1.58406	0.747362	1.0216	70.9064	28.8029
320	ALP4	C	1	4	20.6	22	0.590909	2.9286	0.462	6.33896	0.636364	-1.89692	0.785512	1.5269
321	ALP4	C	1	4	23	21	0.333333	2.1399	0.44	4.86341	0.714286	-1.66969	0.762583	1.17521
322	ALP4	C	1	4	20.1	41	0.439024	2.5975	0.292	8.89555	0.707317	-1.49844	0.773387	1.33682	109.435	21.5481
323	ALP4	C	1	4	20.1	24	0.208333	1.7748	0.369	4.80976	0.583333	-1.84094	0.634044	0.421736
350	INT4	C	2	4	18.1	38	0.710526	1.4352	0.174	8.24828	0.657895	-1.72739	0.753719	0.915103
351	INT4	C	2	4	28.8	33	0.0909091	3.9615	1.013	3.91066	0.606061	-1.48913	0.730404	0.707611
353	INT4	C	2	4	18.2	33	0.121212	1.9711	0.446	4.41951	0.484848	-2.08478	0.792855	1.61773	78.031	27.3699
358	INT4	C	2	4	18.8	34	0.205882	2.2044	0.406	5.42956	0.676471	-1.49844	0.749452	0.929071
359	INT4	C	2	4	18.6	26	0.423077	2.2523	0.322	6.99472	0.307692	-1.48913	0.792915	1.42049	54.6459	24.4049
362	INT4	C	2	4	20.1	29	0	2.5756	0.627	4.10781	0.586207	-2.10279	0.758743	0.936175	85.9966	29.5058
363	INT4	C	2	4	20.9	27	0.259259	2.6708	0.462	5.78095	0.444444	-1.66783	0.781827	1.31292	63.0524	30.0247
365	INT4	C	2	4	12.2	36	0.194444	1.6668	0.294	5.66939	0.583333	-1.78939	0.776581	1.47887
368	INT4	C	2	4	16.8	35	0.571429	2.4276	0.782	3.10435	0.6	-1.60826	0.788493	1.41907	26.82	25.9243
369	INT4	C	2	4	13.5	31	0.322581	2.7345	0.325	8.41385	0.516129	-1.72355	0.792453	1.49296
370	INT4	C	2	4	22.1	22	0	1.654	0.245	6.75102	0.5	-1.46133	0.781351	1.38726
371	INT4	C	2	4	24	26	0.192308	1.7168	0.483	3.55445	0.576923	-1.76143	0.702437	0.523673
372	INT4	C	2	4	15.7	37	0.297297	2.1594	0.218	9.9055	0.702703	-1.67444	0.802058	1.59452
374	INT4	C	2	4	18.6	28	0.321429	1.925	0.485	3.96907	0.75	-1.72519	0.738781	0.767277
375	INT4	C	2	4	18.3	26	0.192308	2.8018	0.521	5.37774	0.615385	-1.85929	0.750296	0.931942
377	INT4	C	2	4	18.5	23	0.217391	3.6724	0.494	7.43401	0.478261	-1.46133	0.788592	1.61525
378	INT4	C	2	4	15.4	25	0	3.298	0.488	6.7582	0.28	-1.72739	0.779596	1.22173	92.2561	27.1074
379	INT4	C	2	4	21.4	22	0.227273	2.2817	0.319	7.15266	0.454545	-1.781	0.777736	1.50949
383	INT4	C	2	4	17	24	0.583333	2.2536	0.369	6.10732	0.5	-1.59097	0.776962	1.1556
386	INT4	C	2	4	15.7	35	0	1.8274	0.65	2.81138	0.6	-1.5293	0.777668	1.13312	37.6186	18.1761
393	INT4	C	2	4	16.1	32	0.59375	1.7166	0.409	4.19707	0.625	-1.644	0.748578	0.957421
395	INT4	C	2	4	23.5	27	0.222222	2.3351	0.568	4.11109	0.555556	-1.84094	0.734933	0.814975
396	INT4	C	2	4	14.1	37	0.0540541	2.2292	0.557	4.00215	0.648649	-1.59302	0.797605	1.86321	72.9022	22.1276
403	INT4	C	2	4	29.3	20	0	2.7481	0.703	3.9091	0.55	-1.79813	0.768329	1.1621	61.9544	27.5348
404	INT4	C	2	4	20.9	24	0.875	2.1663	0.469	4.61898	0.5	-1.781	0.762049	1.09768	79.1223	23.9736
409	LOW4	C	3	4	28.5	29	0.482759	2.0521	0.647	3.17172	0.62069	-1.75531	0.758876	0.934141
410	LOW4	C	3	4	25	28	0.75	1.4809	0.718	2.06253	0.714286	-1.66783	0.776364	1.20687
411	LOW4	C	3	4	18.5	19	0.526316	1.3678	0.086	15.9047	0.473684	-1.54677	0.749098	0.774167	62.8291	24.908
413	LOW4	C	3	4	27.5	22	0.272727	2.34	0.652	3.58896	0.818182	-2.14435	0.747351	1.01263
415	LOW4	C	3	4	23.6	27	0.185185	2.4857	0.62	4.00919	0.666667	-1.76774	0.748967	0.965398
416	LOW4	C	3	4	20.1	30	0.266667	3.2285	0.479	6.74008	0.7	-1.54677	0.728463	0.662092
418	LOW4	C	3	4	18.2	28	0.107143	2.5604	0.354	7.23277	0.642857	-1.54677	0.722868	0.758792	56.7455	31.2806
422	LOW4	C	3	4	16.7	39	0.230769	2.2465	0.282	7.96631	0.666667	-1.62688	0.752383	1.08053	67.9408	28.8723
424	LOW4	C	3	4	30	15	0.0666667	1.6529	0.514	3.21576	0.666667	-1.66969	0.790582	1.48102
425	LOW4	C	3	4	19.3	23	0.0434783	3.0976	0.737	4.20299	0.478261	-1.5098	0.768823	1.48504	44.7465	32.2052
426	LOW4	C	3	4	20	22	0.636364	1.6065	0.279	5.75806	0.545455	-1.87741	0.773425	1.13208
427	LOW4	C	3	4	22.5	28	0.357143	1.6726	0.5	3.3452	0.714286	-1.67444	0.546469	0.263218
428	LOW4	C	3	4	21	25	0.2	1.4557	0.458	3.17838	0.72	-2.12129	0.780818	1.16147
430	LOW4	C	3	4	19.2	30	0	2.593	0.146	17.7603	0.733333	-1.45388	0.772083	1.21742	34.4432	30.9299
431	LOW4	C	3	4	19.7	40	0.4	1.7186	0.315	5.45587	0.65	-1.73347	0.757657	1.06452	50.5954	28.0533
432	LOW4	C	3	4	21.9	25	0.08	3.2445	0.738	4.39634	0.48	-1.49844	0.77237	1.26309	71.4645	28.969
433	LOW4	C	3	4	21.7	43	0.139535	3.612	0.457	7.90372	0.604651	-1.45563	0.784167	1.39079	50.4012	32.8933
436	LOW4	C	3	4	15.6	29	0.37931	2.3654	0.483	4.89731	0.586207	-1.84423	0.816439	2.0829
437	LOW4	C	3	4	18.2	28	0.464286	3.2467	0.562	5.77705	0.642857	-1.77593	0.765779	1.02391
438	LOW4	C	3	4	19.5	23	0.782609	3.132	0.475	6.59368	0.434783	-1.61464	0.740501	0.786778
441	LOW4	C	3	4	18.3	28	0.535714	2.709	0.447	6.0604	0.678571	-1.73885	0.652229	0.376182
443	LOW4	C	3	4	16.3	43	0.0697674	3.0165	0.482	6.2583	0.651163	-1.62163	0.754341	0.993118	49.0027	28.6138
445	LOW4	C	3	4	26.9	22	0.181818	1.8936	0.528	3.58636	0.545455	-1.68615	0.756076	0.943359
446	LOW4	C	3	4	24.5	17	0	1.829	0.427	4.28337	0.647059	-2.01219	0.742061	0.858253
447	LOW4	C	3	4	16.6	45	0.111111	2.7182	0.448	6.06741	0.711111	-1.95714	0.771469	1.27253	53.0169	31.3078
472	LOW3	C	3	3	21.5	25	0	2.2418	0.525	4.2701	0.44	-2.055	0.75404	1.0568	50.7094	28.9764
475	LOW3	C	3	3	20.6	26	0.423077	2.1896	0.58	3.77517	0.538462	-1.84652	0.754699	1.03231
478	LOW3	C	3	3	30.4	15	0	1.24	0.431	2.87703	0.4	-1.41281	0.74799	0.921464
480	LOW3	C	3	3	15.5	23	0.0869565	1.93	0.4	4.825	0.521739	-2.14435	0.760261	1.03379	77.6086	27.5782
482	LOW3	C	3	3	20.6	20	0.05	1.4398	0.43	3.34837	0.7		0.730708	0.747803
483	LOW3	C	3	3	22.1	23	0.0869565	2.3783	0.641	3.7103	0.521739	-2.02522	0.745883	0.850582	60.149	27.0489
486	LOW3	C	3	3	28.1	17	0.294118	1.751	0.787	2.2249	0.470588	-1.54677	0.727927	0.636244
487	LOW3	C	3	3	22.6	25	0.04	2.7211	0.732	3.71735	0.72	-1.59097	0.729095	0.657495
490	LOW3	C	3	3	18.6	30	0.0666667	2.9858	0.605	4.93521	0.633333	-1.78696	0.762308	1.11223
494	LOW3	C	3	3	13.2	25	0.36	2.56	0.322	7.95031	0.72	-1.82667	0.774761	1.14437
495	LOW3	C	3	3	22	23	0.347826	1.9892	0.504	3.94683	0.521739	-1.72519	0.781017	1.42887
501	LOW3	C	3	3	21.1	19	0.210526	2.308	0.255	9.05098	0.578947	-1.85929	0.753805	0.943023
507	LOW3	C	3	3	23.6	16	0.0625	1.7372	0.501	3.46747	0.5625	-1.82667	0.777568	1.06456
509	LOW3	C	3	3	22.4	32	0.5	1.8777	0.668	2.81093	0.71875	-1.82667	0.732824	0.675306
511	LOW3	C	3	3	23.2	29	0	3.0139	0.854	3.52916	0.551724	-1.59302	0.776792	1.12187	69.79	27.1256
513	LOW3	C	3	3	20.5	28	0.0714286	1.754	0.436	4.02294	0.321429	-1.40186	0.777647	1.13072	72.4415	30.5845
517	LOW3	C	3	3	23.3	32	0	2.352	0.712	3.30337	0.53125	-1.78696	0.781513	1.12557	58.2682	28.7386
519	LOW3	C	3	3	23.3	25	0.44	2.509	0.53	4.73396	0.56	-1.76774	0.786567	1.4836	41.2547	32.2842
521	LOW3	C	3	3	21.2	32	0.21875	1.6622	0.465	3.57462	0.5	-1.59097	0.783764	1.34617
523	LOW3	C	3	3	21.2	29	0.448276	1.8208	0.482	3.77759	0.586207	-1.87233	0.72596	0.733734
524	LOW3	C	3	3	18.7	30	0.3	2.1879	0.595	3.67714	0.6	-1.79813	0.76728	1.11143	75.2041	29.7639
526	LOW3	C	3	3	16.5	21	0	1.659	0.392	4.23214	0.333333	-1.88375	0.781757	1.32289	70.2525	29.7913
528	LOW3	C	3	3	23.7	35	0.0285714	1.9287	0.607	3.17743	0.571429	-1.68615	0.768914	1.16204
529	LOW3	C	3	3	20.2	23	0.608696	1.7512	0.323	5.42167	0.565217	-1.77593	0.772132	1.22507
530	LOW3	C	3	3	21.6	23	0.130435	1.6052	0.378	4.24656	0.608696	-1.84094	0.790164	1.63955
542	ALP1	C	1	1	13.6	23	0.478261	1.5307	0.235	6.51362	0.434783	-1.76774	0.776199	1.37419
543	ALP1	C	1	1	23.1	34	0.647059	2.0562	0.842	2.44204	0.705882	-1.54677	0.728764	0.687257	77.1582	24.6534
549	ALP1	C	1	1	18.3	44	0.5	2.0793	0.456	4.55987	0.681818	-1.95714	0.742224	0.904601	49.0566	29.4661
550	ALP1	C	1	1	21.7	21	0.47619	2.752	0.344	8	0.571429	-1.54125	0.757741	1.13199
551	ALP1	C	1	1	21.2	31	0.0645161	2.1213	0.604	3.51209	0.677419	-1.67935	0.744479	0.90963	57.3275	26.9726
552	ALP1	C	1	1	22.8	27	0.259259	1.3436	0.152	8.83947	0.740741	-1.45839	0.763275	1.2118	79.3459	24.6769
553	ALP1	C	1	1	22.7	27	0	1.174	0.44	2.66818	0.592593	-1.67755	0.746607	0.950321	106.603	23.0588
556	ALP1	C	1	1	20.6	31	0.225806	2.62	0.534	4.90637	0.677419	-1.79813	0.772222	1.30327
557	ALP1	C	1	1	15.5	26	0.230769	2.5605	0.458	5.59061	0.423077	-1.63516	0.789267	1.75118
558	ALP1	C	1	1	18.4	32	0.46875	2.1925	0.512	4.28223	0.71875	-1.68967	0.775443	1.18235
560	ALP1	C	1	1	23.1	20	0	1.485	0.463	3.20734	0.7	-1.66969	0.745286	1.03943
573	ALP1	C	1	1	22.1	28	0	1.637	0.349	4.69054	0.464286	-1.77593	0.653797	0.428527
574	ALP1	C	1	1	21.8	30	0.1	2.0953	0.515	4.06854	0.7	-1.73885	0.786427	1.14283
576	ALP1	C	1	1	20.7	40	0.425	2.1152	0.204	10.3686	0.7	-1.67755	0.763416	1.10552	46.8368	30.3029
579	ALP1	C	1	1	15.4	28	0.75	1.5508	0.772	2.00881	0.5	-1.75531	0.76791	1.40991	76.832	26.2185
580	ALP1	C	1	1	18.3	27	0.111111	1.9204	0.51	3.76549	0.555556	-1.85929	0.786666	1.40643	50.9942	28.2702
581	ALP1	C	1	1	21.7	29	0.103448	1.3311	0.364	3.65687	0.793103	-1.79154	0.789127	1.6073
582	ALP1	C	1	1	25.7	24	0.0416667	0.8183	0.261	3.13525	0.583333	-1.5098	0.73896	0.790893
583	ALP1	C	1	1	12.6	45	0.466667	1.689	0.184	9.17935	0.733333	-1.76774	0.763317	1.34315	109.209	21.0156
584	ALP1	C	1	1	21	27	0.259259	2.2243	0.441	5.04376	0.592593	-1.59833	0.789852	1.42286
586	ALP1	C	1	1	19.6	34	0.0882353	1.8729	0.49	3.82224	0.647059	-1.54677	0.75556	1.14066	42.7421	31.3718
587	ALP1	C	1	1	20.7	31	0.419355	2.151	0.511	4.20939	0.612903	-1.47538	0.549974	0.153006
588	ALP1	C	1	1	20.1	21	0.761905	1.512	0.384	3.9375	0.47619	-1.73885	0.782286	1.4407
589	ALP1	C	1	1	17.2	21	0.190476	2.166	0.389	5.56812	0.428571	-1.72355	0.801675	1.88431
590	ALP1	C	1	1	21	28	0.571429	2.2453	0.312	7.19647	0.607143	-1.75531	0.744716	1.12068
591	INT1	C	2	1	11.4	24	0.208333	1.6865	0.285	5.91754	0.375	-1.76774	0.790918	1.52211	61.6036	28.2905
592	INT1	C	2	1	12.4	17	0	1.404	0.02	70.2	0.529412	-2.85913	0.782522	1.73396
594	INT1	C	2	1	17.2	27	0.444444	2.5612	0.558	4.58996	0.481481	-2.08478	0.797103	1.75935	69.5438	29.3066
596	INT1	C	2	1				0	0		#DIV/0!
597	INT1	C	2	1	20.5	23	0.217391	2.3977	0.545	4.39945	0.478261	-1.66783	0.786676	1.29175	52.8583	24.5581
599	INT1	C	2	1	23.4	27	0.259259	2.8847	0.537	5.37188	0.62963	-1.90609	0.788366	1.16315	39.2985	29.4392
601	INT1	C	2	1	22.3	41	0.682927	2.9089	0.52	5.59404	0.682927	-1.66783	0.782614	1.45803	45.5487	31.3679
603	INT1	C	2	1	21.4	25	0.04	2.55	0.754	3.38196	0.36	-1.78696	0.769646	1.17092	51.6791	28.0255
604	INT1	C	2	1	22.8	22	0	1.5593	0.596	2.61628	0.681818	-1.41281	0.762626	1.16668
605	INT1	C	2	1	21.9	23	0.217391	2.1011	0.526	3.99449	0.565217	-1.84791	0.776232	1.33133	35.6112	31.2186
606	INT1	C	2	1	25.3	28	0.714286	2.9518	0.613	4.81533	0.75	-1.48913	0.757459	1.07307
607	INT1	C	2	1	19.1	19	0.210526	2.0855	0.486	4.29115	0.684211	-1.62163	0.753515	0.959484
611	INT1	C	2	1	22.9	23	0.652174	1.6632	0.336	4.95	0.695652	-1.63516	0.757591	1.05833
614	INT1	C	2	1	25.6	29	0.0344828	2.273	0.58	3.91897	0.551724	-1.97535	0.770436	1.08909
616	INT1	C	2	1	19	18	0.277778	2.7836	0.366	7.60546	0.333333	-1.98871	0.76709	1.1244
622	INT1	C	2	1	13.5	23	0.347826	1.3904	0.179	7.7676	0.391304		0.796019	1.67766
625	INT1	C	2	1	22	13	0.384615	1.7167	0.221	7.76787	0.461538	-1.51679	0.691393	0.517954
626	INT1	C	2	1	25.8	16	0	2.4112	0.518	4.65483	0.6875	-1.87741	0.793911	1.53832
639	INT1	C	2	1	23.6	20	0.35	1.9265	0.428	4.50117	0.65	-1.77593	0.691615	0.602979
640	INT1	C	2	1	23	14	0.785714	2.4279	0.158	15.3665	0.357143	-1.66969	0.755059	0.791703	53.1353	27.2312
641	INT1	C	2	1	27.8	14	0	1.6	0.365	4.38356	0.357143	-1.73885	0.756962	1.03785
643	INT1	C	2	1	20.6	17	0.0588235	1.426	0.351	4.06268	0.647059	-1.54677	0.705474	0.690175
645	INT1	C	2	1	17.7	29	0.344828	1.9735	0.505	3.90792	0.724138	-1.52808	0.769701	1.24196
646	INT1	C	2	1	23.8	19	0.631579	1.4486	0.399	3.63058	0.578947	-1.63346	0.753856	0.882339
648	INT1	C	2	1	21.2	18	0	1.609	0.407	3.95332	0.666667	-1.87233	0.750525	1.11335
653	LOW1	C	3	1	25.1	26	0.115385	2.653	0.374	7.09358	0.461538	-1.39796	0.753293	1.01014	73.5095	35.3235
654	LOW1	C	3	1	11.8	59	0.559322	1.557	0.688	2.26308	0.694915	-1.10484	0.754526	1.20736	52.0949	30.1676
656	LOW1	C	3	1	25.1	21	0.238095	1.4428	0.525	2.74819	0.571429	-1.78696	0.738429	0.962124
657	LOW1	C	3	1	26.6	29	1	1.3844	0.443	3.12506	0.689655	-1.37	0.748406	1.08456
658	LOW1	C	3	1	19.7	33	0.030303	2.4769	0.41	6.04122	0.636364	-1.45563	0.762028	1.24496	54.97	33.4511
663	LOW1	C	3	1	19.5	25	0.36	0	0.253	0	0.56	-1.5487	0.773924	1.37085
672	LOW1	C	3	1	12.4	31	0.0645161	1.8191	0.373	4.87694	0.677419	-1.5098	0.767896	1.2295
677	LOW1	C	3	1	19.1	29	0.103448	2.3957	0.32	7.48656	0.724138	-1.63516	0.755989	1.1203	57.0934	32.963
678	LOW1	C	3	1	20.1	38	0.631579	2.4016	0.246	9.7626	0.605263	-1.54677	0.749223	0.93516	50.4013	30.8216
680	LOW1	C	3	1	11.4	41	0.829268	1.6574	0.051	32.498	0.731707	-1.72355	0.768938	1.14323	64.2812	24.5236
681	LOW1	C	3	1	16.5	57	0.701754	2.8823	0.43	6.70302	0.736842	-1.32719	0.758422	0.983923	91.5087	30.0939
682	LOW1	C	3	1	22.9	30	0.266667	2.5092	0.141	17.7957	0.633333	-1.62163	0.774438	1.26563	56.5225	27.5759
683	LOW1	C	3	1	23.9	20	0.6	1.5991	0.358	4.46676	0.7	-1.66969	0.745938	0.741278
684	LOW1	C	3	1	19	20	0.55	1.421	0.294	4.83333	0.55	-1.76774	0.788855	1.42806
685	LOW1	C	3	1	24.6	19	1	1.575	0.28	5.625	0.368421	-1.82667	0.763362	1.25395
686	LOW1	C	3	1	18.9	39	0.641026	1.3964	0.244	5.72295	0.769231	-1.85929	0.713947	0.585054
687	LOW1	C	3	1	18.9	49	0.591837	2.5747	0.53	4.85792	0.734694	-1.66969	0.750305	0.869106	104.715	28.147
688	LOW1	C	3	1	19.5	35	0.628571	1.5453	0.332	4.65452	0.8	-1.82667	0.507048	0.17005
691	LOW1	C	3	1	20.2	45	0.888889	2.5219	0.437	5.77094	0.711111	-1.73347	0.776252	1.5013	77.8379	33.4497
693	LOW1	C	3	1	19.3	27	0.222222	1.5554	0.435	3.57563	0.518519	-1.81036	0.799139	1.48432
694	LOW1	C	3	1	20.9	23	0.652174	2.481	0.459	5.40523	0.652174	-1.72355	0.782132	1.39726
704	LOW1	C	3	1	26.8	20	0	1.553	0.466	3.33262	0.55	-2.055	0.765709	1.10902
705	LOW1	C	3	1	14.6	40	0.025	2.0939	0.388	5.39665	0.675	-1.73885	0.764552	0.988634
708	LOW1	C	3	1	15.3	25	0.68	1.3012	0.264	4.92879	0.84	-1.55267	0.721334	0.657069
710	LOW1	C	3	1	17	26	0.846154	1.6101	0.306	5.26176	0.653846	-1.84094	0.767891	1.23245
51	INT2	D	2	2	26.7	50	0.32	2.0862	0.735	2.83837	0.82	-1.72519	0.775701	1.25893
55	INT2	D	2	2	27.3	24	0.0833333	1.8505	0.725	2.55241	0.583333	-1.89692	0.74283	0.98721	74.048	23.4242
56	INT2	D	2	2	25.2	20	0.3	2.3623	0.426	5.54531	0.5	-2.01623	0.77243	1.2941	82.3533	30.2565
57	INT2	D	2	2	19.9	37	0.405405	1.6952	0.697	2.43214	0.594595	-1.55804	0.773625	1.24911
58	INT2	D	2	2	20.7	27	0.259259	2.7448	0.59	4.6522	0.740741	-1.34509	0.771451	1.33868
59	INT2	D	2	2	24.8	30	0.366667	2.7516	0.621	4.43092	0.733333	-1.93412	0.773991	1.26057
61	INT2	D	2	2	32	42	0.404762	3.0618	0.89	3.44022	0.714286	-1.71922	0.767858	1.13253		23.6683
62	INT2	D	2	2	27.3	14	0	1.935	0.563	3.43694	0.357143	-2.06792	0.798962	1.60112
64	INT2	D	2	2	30.6	24	0.5	1.6386	0.429	3.81958	0.666667	-1.58077	0.773771	1.23807	69.7601	25.304
66	INT2	D	2	2	28.2	17	0	1.7932	0.526	3.40913	0.529412	-2.14435	0.774026	1.2378
67	INT2	D	2	2	25.3	26	0.692308	2.1769	0.756	2.8795	0.384615	-1.49925	0.790701	1.60509
68	INT2	D	2	2	24.1	26	0.576923	2.4043	0.774	3.10633	0.346154	-2.01623	0.77731	1.29665	66.7985	27.3277
69	INT2	D	2	2	22.4	31	0.516129	2.3428	1.019	2.29912	0.677419	-1.7536	0.767288	1.16212	49.6745	26.0589
70	INT2	D	2	2	24.9	22	0	2.219	0.711	3.12096	0.454545	-1.60264	0.763506	0.841479	62.5784	28.9496
71	INT2	D	2	2	31.2	13	0.384615	1.4578	0.489	2.98119	0.461538	-1.39585	0.765877	1.04727
74	INT2	D	2	2	30.6	19	0.210526	1.6858	0.476	3.5416	0.789474	-1.99792	0.782964	1.31814
75	INT2	D	2	2	20.3	20	0	1.074	0.393	2.73282	0.65	-1.84652	0.791244	1.62153
76	INT2	D	2	2	29.5	20	0.45	2.1684	0.854	2.53911	0.35	-1.44755	0.797594	1.5933	46.2403	28.3576
77	INT2	D	2	2	24.2	19	0.631579	1.5324	0.353	4.34108	0.631579	-1.69064	0.805855	2.16755
78	INT2	D	2	2	26.5	18	0.222222	2.0683	0.73	2.83329	0.555556	-1.70604	0.795102	1.93512	64.4033	26.1003
83	INT2	D	2	2	25.3	21	0.666667	1.1988	0.302	3.96954	0.761905	-1.72739	0.787651	1.55847
88	INT2	D	2	2	35.6	13	0.307692	0.7439	0.318	2.33931	0.461538	-1.66783	0.781347	1.20712
92	INT2	D	2	2	24	23	0.521739	1.9098	0.475	4.02063	0.782609	-1.94083	0.80595	2.26038
99	INT2	D	2	2	23.3	24	0.541667	1.8644	0.77	2.4213	0.666667	-1.8084	0.799335	2.01658	71.789	28.7928
101	INT2	D	2	2	26	17	0	2.133	0.732	2.91393	0.529412	-1.86113	0.796403	1.51462	45.7772	31.2919
120	LOW2	D	3	2	21	26	0	2.198	0.644	3.41304	0.461538	-2.055	0.782637	1.35932	51.2842	25.6527
121	LOW2	D	3	2	25.4	40	0.725	1.945	0.779	2.49679	0.825	-1.67444	0.793366	1.73867	72.2841	25.2722
122	LOW2	D	3	2	41.7	15	0.466667	2.1982	0.897	2.45061	0.533333	-1.87741	0.784012	1.63642	68.0263	28.4009
123	LOW2	D	3	2	27.7	44	0.0227273	2.2558	0.654	3.44924	0.568182	-1.644	0.763048	1.19189
125	LOW2	D	3	2	27.2	25	0.08	2.4534	1.052	2.33213	0.4	-1.37	0.779072	1.22349	32.4056	32.4614
127	LOW2	D	3	2	22.7	45	0.177778	2.5714	0.745	3.45154	0.711111	-1.49455	0.769352	1.15424
128	LOW2	D	3	2	25.8	25	0	1.432	0.556	2.57554	0.72	-1.54436	0.767959	1.20073
129	LOW2	D	3	2	24.6	28	0.214286	2.0714	0.507	4.0856	0.714286	-1.72519	0.785861	1.36024
130	LOW2	D	3	2	25	30	0.0666667	1.7241	0.678	2.54292	0.533333	-1.91283	0.795285	1.60959
131	LOW2	D	3	2	29.2	26	0.461538	2.5033	1.032	2.42568	0.461538	-1.58077	0.777457	1.23032	70.8274	29.8896
135	LOW2	D	3	2	28.1	31	0.451613	4.2725	1.003	4.25972	0.677419	-1.918	0.780857	1.17196	56.5138	29.0415
137	LOW2	D	3	2	27	22	0.363636	1.9195	0.473	4.05814	0.590909	-1.96453	0.787328	1.71836
138	LOW2	D	3	2	19.8	33	0.515152	2.1474	0.348	6.17069	0.575758	-1.60264	0.795777	2.26047
139	LOW2	D	3	2	21.8	34	0.411765	1.9154	0.526	3.64144	0.5	-1.66783	0.791759	1.75
140	LOW2	D	3	2	17.2	30	0.4	1.7767	0.328	5.41677	0.666667	-1.49925	0.800368	2.26496
141	LOW2	D	3	2	23.6	39	0.769231	3.4344	0.879	3.90717	0.769231	-1.63346	0.80224	1.78688	39.7276	32.0673
144	LOW2	D	3	2	27.6	10	0	1.11	0.422	2.63033	0.2	-1.39585	0.75378	0.742811		24.5384
145	LOW2	D	3	2	23.1	26	0.423077	1.517	0.83	1.82771	0.5	-1.70604	0.772195	1.22083	51.9964	31.9999
146	LOW2	D	3	2	25.6	25	0.24	2.078	0.629	3.30366	0.56	-1.65434	0.791347	1.65632	41.5797	33.6205
147	LOW2	D	3	2	22.3	25	0	1.944	1.078	1.80334	0.24	-2.11962	0.804469	1.96991	53.6929	28.9453
148	LOW2	D	3	2	23.5	22	0.5	1.8077	0.592	3.05355	0.545455	-1.75774	0.7843	1.343
150	LOW2	D	3	2	25.1	26	0.269231	1.9178	0.646	2.96873	0.423077	-1.88756	0.789626	1.43117
155	LOW2	D	3	2	26.3	25	0.4	2.4489	0.395	6.19975	0.8	-1.78696	0.794299	1.70255
156	LOW2	D	3	2	29.7	23	0.26087	1.8886	0.909	2.07767	0.347826	-1.55094	0.777478	1.35551
157	LOW2	D	3	2	21.9	39	0.820513	2.1954	0.444	4.94459	0.666667	-1.7125	0.78073	1.46072
181	ALP3	D	1	3	25.7	19	0.368421	1.9038	0.702	2.71197	0.421053	-1.97889	0.763682	1.05919	62.254	35.9465
183	ALP3	D	1	3	27.3	28	0.392857	2.3899	0.559	4.27531	0.714286	-1.79345	0.777296	1.27456
186	ALP3	D	1	3	29.2	20	0.05	2.1349	0.578	3.6936	0.6	-1.97889	0.769945	1.22709	61.9037	34.538
188	ALP3	D	1	3	21.6	40	0.1	1.9851	0.774	2.56473	0.575	-1.59418	0.778102	1.18304
193	ALP3	D	1	3	21	40	0	0.483	0.626	0.771565	0.65	-1.57296	0.771156	1.11787
196	ALP3	D	1	3	25.1	26	0.5	1.8808	0.708	2.6565	0.538462	-1.87741	0.787935	1.53192	42.7979	34.5333
197	ALP3	D	1	3	25.5	31	0.225806	1.9225	0.771	2.49351	0.451613	-1.67755	0.782608	1.21636
199	ALP3	D	1	3	25.4	18	0.277778	2.4033	0.492	4.88476	0.444444	-1.71922	0.756744	0.933646
200	ALP3	D	1	3	18.6	22	0.227273	1.7835	0.467	3.81906	0.545455	-1.52222	0.771253	1.10383	33.625	32.4742
201	ALP3	D	1	3	28.6	25	0.36	1.5381	0.488	3.15184	0.6	-1.86113	0.769368	1.07563
202	ALP3	D	1	3	19.3	24	0.291667	1.3785	0.608	2.26727	0.583333	-2.14435	0.775575	1.23496
203	ALP3	D	1	3	26.2	37	0.702703	1.1563	0.429	2.69534	0.648649	-1.49925	0.775159	1.20877
204	ALP3	D	1	3	21	23	0.304348	1.3834	0.419	3.30167	0.652174	-1.60264	0.776195	1.32629
205	ALP3	D	1	3	18.8	36	0.25	1.7248	0.633	2.7248	0.666667	-1.76958	0.77704	1.15185
206	ALP3	D	1	3	23.2	18	0.5	1.7886	0.666	2.68559	0.777778	-1.73885	0.778853	1.30731	27.6821	36.2185
208	ALP3	D	1	3	18.1	31	0.322581	2.938	0.791	3.71429	0.580645	-2.00231	0.76838	1.11467	78.0335	26.3423
209	ALP3	D	1	3	19.8	44	0	1.8922	0.773	2.44787	0.386364	-1.47148	0.755137	0.910214	51.4682	28.4179
210	ALP3	D	1	3	18.1	34	0.0882353	1.7614	0.556	3.16799	0.470588	-1.70489	0.759372	1.09039
211	ALP3	D	1	3	24.7	25	0.48	3.4514	0.925	3.73124	0.52	-1.78696	0.782123	1.22786		28.6811
212	ALP3	D	1	3	25.5	15	0	1.245	0.472	2.63771	0.533333	-1.7125	0.768427	1.10819
213	ALP3	D	1	3	27.3	13	0	1.124	0.443	2.53725	0.538462	-1.72739	0.771921	1.05028
214	ALP3	D	1	3	31	15	0.533333	1.1598	0.435	2.66621	0.466667	-1.92383	0.753143	0.912166
216	ALP3	D	1	3	22.3	18	0.222222	2.5361	0.872	2.90837	0.555556	-1.58077	0.786088	1.44308	44.691	33.881
218	ALP3	D	1	3	20.2	30	0.8	1.689	0.608	2.77796	0.533333	-1.644	0.77919	1.26542	83.7646	29.0666
219	ALP3	D	1	3	24.1	32	0.53125	2.1567	0.639	3.37512	0.625	-1.49925	0.771575	1.11942	121.55	27.1751
242	INT3	D	2	3	16.7	33	0.151515	3.4488	0.6	5.748	0.484848	-1.42074	0.789858	1.58752	76.2995	35.5644
243	INT3	D	2	3	22.6	36	0.0555556	1.7677	0.837	2.11195	0.611111	-1.59418	0.770151	1.09692
244	INT3	D	2	3	25.5	18	0.444444	1.0865	0.587	1.85094	0.833333	-1.644	0.771739	1.23729
246	INT3	D	2	3	26	25	0.28	2.309	0.73	3.16301	0.52	-1.63346	0.76527	1.0675	62.0913	28.147
247	INT3	D	2	3	28.7	36	0.0277778	1.9933	0.761	2.61932	0.694444	-1.44473	0.770888	1.20843
248	INT3	D	2	3	29.1	32	0.6875	2.5194	1.038	2.42717	0.65625	-1.71922	0.760398	1.05648
249	INT3	D	2	3	25.7	48	0.354167	2.4945	1.101	2.26567	0.604167	-1.44473	0.77047	1.29367
250	INT3	D	2	3	25.1	23	0.73913	1.9118	0.796	2.40176	0.608696	-1.57296	0.765135	1.06983	71.8547	27.2742
251	INT3	D	2	3	24.7	30	0.1	1.8117	0.874	2.07288	0.433333	-1.96453	0.7793	1.41921
252	INT3	D	2	3	20.3	31	0.322581	1.6026	0.523	3.06424	0.709677	-1.49925	0.800551	2.10262
253	INT3	D	2	3	26.9	27	0.111111	1.6773	0.572	2.93234	0.592593	-1.65434	0.797572	1.79542
254	INT3	D	2	3	22.3	37	0	1.804	0.876	2.05936	0.594595	-1.96565	0.783534	1.39091
255	INT3	D	2	3	20	29	0.103448	1.2777	0.659	1.93885	0.517241	-2.11962	0.780386	1.20884
256	INT3	D	2	3	25.2	17	0	2.229	0.886	2.5158	0.647059	-1.37	0.780986	1.47432	64.6904	28.9007
260	INT3	D	2	3	21.2	26	0.192308	1.4844	0.623	2.38266	0.461538	-1.60264	0.778572	1.34421
261	INT3	D	2	3	20.3	22	0.318182	3.3401	0.731	4.56922	0.409091	-1.68615	0.785998	1.42591	51.9359	21.812
264	INT3	D	2	3	20.3	43	0.162791	3.102	1.025	3.02634	0.697674	-1.60264	0.770498	1.19777	28.9768	32.0221
265	INT3	D	2	3	24	33	0.454545	2.0646	0.79	2.61342	0.545455	-1.5892	0.780217	1.31037	31.3686	29.8039
267	INT3	D	2	3	27.3	26	0	1.657	0.753	2.20053	0.730769	-1.96565	0.794018	1.62589
268	INT3	D	2	3	23	37	0.297297	2.1079	0.65	3.24292	0.567568	-1.99792	0.775686	1.25626
271	INT3	D	2	3	29.3	22	0.227273	2.316	0.878	2.63781	0.590909	-1.644	0.778259	1.15095	57.3189	34.5574
274	INT3	D	2	3	18.5	37	0.189189	1.7351	0.796	2.17977	0.567568	-1.49925	0.770608	1.17255	45.602	32.0078
275	INT3	D	2	3	22	31	0.677419	1.766	0.695	2.54101	0.451613	-2.14435	0.789643	1.53499
278	INT3	D	2	3	24.1	26	0.0384615	2.1101	0.836	2.52404	0.653846	-2.055	0.771363	1.15055
287	INT3	D	2	3	19.8	29	0.551724	2.3945	0.881	2.71793	0.448276	-1.70604	0.776032	1.28026	38.2105	33.326
289	ALP4	D	1	4	20	33	0.363636	1.7869	0.804	2.22251	0.69697	-1.39491	0.786587	1.5627
291	ALP4	D	1	4	20.7	32	0.125	1.9564	0.625	3.13024	0.65625	-1.57296	0.782008	1.60729
292	ALP4	D	1	4	20.6	28	0.535714	1.8425	0.697	2.64347	0.642857	-1.71922	0.797345	1.83063
294	ALP4	D	1	4	22	24	0.208333	1.7642	0.69	2.55681	0.666667	-1.644	0.788525	1.39692
296	ALP4	D	1	4	24.5	20	0.3	1.7229	0.59	2.92017	0.65	-1.65434	0.79234	1.47307
297	ALP4	D	1	4	18.5	35	0.285714	3.7149	0.596	6.23305	0.685714	-1.28612	0.796888	2.00639	84.2894	26.6424
298	ALP4	D	1	4	20.3	39	0.435897	2.1281	0.751	2.83369	0.512821	-2.192	0.792433	1.68949
299	ALP4	D	1	4	21.7	23	0.565217	1.7234	0.504	3.41944	0.695652	-1.65434	0.789482	1.6362
300	ALP4	D	1	4	25.3	34	0.235294	3.3575	0.754	4.45292	0.588235	-1.67755	0.792887	1.71456	97.3185	26.5078
301	ALP4	D	1	4	21	26	0	1.826	0.614	2.97394	0.692308	-1.55094	0.790306	1.60884
306	ALP4	D	1	4	22.5	25	0.56	2.9581	0.525	5.63448	0.6	-1.67755	0.772058	1.21122	113.152	29.3922
307	ALP4	D	1	4	25.4	27	0.0740741	1.6154	0.311	5.19421	0.703704	-1.50431	0.781509	1.45791	73.2812	27.5716
308	ALP4	D	1	4	21.9	32	0.25	1.8982	0.309	6.14304	0.65625	-1.52222	0.781856	1.40521	84.7778
310	ALP4	D	1	4	25.7	23	0	1.3675	0.618	2.21278	0.73913	-2.14435	0.786151	1.44375
312	ALP4	D	1	4	23.2	24	0.625	1.6523	0.2	8.2615	0.541667	-1.6237	0.783528	1.51451	84.9593	31.4369
314	ALP4	D	1	4	20.3	22	0.181818	1.7945	0.575	3.12087	0.5	-1.76958	0.791598	1.69618
315	ALP4	D	1	4	21.3	28	0.178571	2.4782	0.791	3.133	0.642857	-1.98213	0.800832	1.79477
316	ALP4	D	1	4	27.5	22	0.136364	2.5133	0.514	4.88969	0.636364	-1.5892	0.776851	1.32769	114.413	21.2199
317	ALP4	D	1	4	22	28	0.535714	2.5053	0.643	3.89627	0.642857	-2.02522	0.797621	1.74875
318	ALP4	D	1	4	22.2	24	0.291667	1.741	0.38	4.58158	0.625	-1.5892	0.77494	1.24344	87.1734	27.4842
319	ALP4	D	1	4	21.4	33	0.636364	2.4723	0.301	8.21362	0.69697	-1.52222	0.776051	1.30494	88.7951	29.8572
320	ALP4	D	1	4	20.4	37	0.891892	2.9805	0.705	4.22766	0.486486	-2.27362	0.796157	1.77074
321	ALP4	D	1	4	26	25	0.28	1.5138	0.54	2.80333	0.8	-1.96565	0.788502	1.64582
322	ALP4	D	1	4	22.6	47	0.531915	1.6552	0.543	3.04825	0.723404	-1.66549	0.769829	1.22338	73.6297	29.6404
323	ALP4	D	1	4	21	27	0.37037	1.5445	0.576	2.68142	0.666667	-2.07022	0.786526	1.75061
350	INT4	D	2	4	15.5	49	0.530612	1.6636	0.485	3.4301	0.693878	-1.55804	0.762042	1.00694
351	INT4	D	2	4	28.8	47	0.0212766	2.7927	0.832	3.35661	0.617021	-1.59418	0.768523	1.0683
353	INT4	D	2	4	17.4	28	0.357143	3.2538	0.763	4.26448	0.535714	-1.6237	0.787247	1.7398	45.3358	30.3021
358	INT4	D	2	4	20	50	0.2	1.7983	0.564	3.18848	0.64	-1.5892	0.777017	1.35046
359	INT4	D	2	4	20.7	26	0.269231	2.2162	0.815	2.71926	0.461538	-1.47148	0.793537	1.7041	70.6644	24.23
362	INT4	D	2	4	33.9	15	0.333333	2.4146	0.77	3.13584	0.733333	-1.16704	0.769609	1.12092	34.1648	30.1905
363	INT4	D	2	4	20.9	22	0	4.836	0.903	5.35548	0.5	-1.42074	0.782106	1.35815	38.1134	31.8414
365	INT4	D	2	4	16.2	41	0.146341	2.3292	0.664	3.50783	0.634146	-1.44473	0.778755	1.37843
368	INT4	D	2	4	19.5	34	0.205882	2.8302	0.988	2.86457	0.441176	-1.26462	0.760179	0.888128	35.8819	32.8547
369	INT4	D	2	4	11.6	42	0	1.797	0.538	3.34015	0.52381	-1.75774	0.786957	1.56934
370	INT4	D	2	4	16.5	33	0.151515	1.9141	0.446	4.2917	0.545455	-1.91283	0.788531	1.44379
371	INT4	D	2	4	26.6	16	0	1.462	0.414	3.5314	0.375	-1.72739	0.770597	1.14027
372	INT4	D	2	4	17.6	36	0.194444	2.3947	0.718	3.33524	0.555556	-1.59833	0.794374	1.68513
374	INT4	D	2	4	21.4	25	0.28	2.1225	0.561	3.78342	0.64	-1.91283	0.784122	1.26697
375	INT4	D	2	4	21.9	22	0.363636	1.7399	0.637	2.7314	0.681818	-1.88756	0.778656	1.33701
377	INT4	D	2	4	16.6	32	0.1875	1.9402	0.452	4.29248	0.59375	-1.96565	0.784004	1.54658
378	INT4	D	2	4	22	19	0.157895	3.0852	0.701	4.40114	0.578947	-1.644	0.787721	1.31682	79.8673	32.1894
379	INT4	D	2	4	18.3	29	0.310345	1.7214	0.464	3.70991	0.448276	-2.31378	0.773239	1.17633
383	INT4	D	2	4	23.8	19	0	2.1506	0.695	3.09439	0.421053	-1.98213	0.790257	1.46643
386	INT4	D	2	4	18.9	17	0	2.1897	0.975	2.24585	0.705882	-1.63346	0.775342	1.0823	51.0624	24.2685
393	INT4	D	2	4	14.5	28	0.642857	1.6744	0.509	3.28959	0.642857	-2.00933	0.780628	1.39772
395	INT4	D	2	4	23	21	0	1.8717	0.642	2.91542	0.619048	-2.21532	0.766985	1.17356
396	INT4	D	2	4	24	21	0.380952	2.2284	0.825	2.70109	0.619048	-1.7536	0.777897	1.23593	53.3952	27.7633
403	INT4	D	2	4	24.7	25	0.64	2.1959	0.903	2.43178	0.64	-1.55094	0.772657	1.25769	53.4647	29.5488
404	INT4	D	2	4	22.5	27	0.259259	2.2385	0.848	2.63974	0.592593	-1.91283	0.772665	1.1352	44.8371	27.3063
409	LOW4	D	3	4	22.6	39	0.333333	2.6414	0.662	3.99003	0.74359	-1.6237	0.761001	0.855171
410	LOW4	D	3	4	22.6	47	0.106383	1.8894	0.912	2.07171	0.808511	-1.4796	0.768419	0.950283
411	LOW4	D	3	4	22.1	23	0.130435	1.6416	0.23	7.13739	0.695652	-1.05033	0.771833	1.12649	53.9029	27.9972
413	LOW4	D	3	4	29.5	30	0	1.7857	0.885	2.01774	0.866667	-1.77593	0.754748	0.905496
415	LOW4	D	3	4	26.6	21	0.047619	2.0119	1.024	1.96475	0.52381	-1.644	0.787077	1.62112
416	LOW4	D	3	4	20.3	39	0.461538	3.4071	0.642	5.30701	0.74359	-1.7536	0.74703	0.823666
418	LOW4	D	3	4	32	30	0	3.4471	0.864	3.9897	0.8	-1.62163	0.755391	0.949081	57.0945	31.656
422	LOW4	D	3	4	20	55	0.254545	2.6815	0.596	4.49916	0.709091	-1.73347	0.763015	1.12201	78.2715	29.9494
424	LOW4	D	3	4	22.6	27	0.555556	2.0845	0.695	2.99928	0.666667	-1.70604	0.786215	1.55043
425	LOW4	D	3	4	24.3	23	0.565217	3.6547	0.56	6.52625	0.73913	-1.233	0.766433	1.15692	56.0613	28.4221
426	LOW4	D	3	4	26.7	27	0.0740741	1.5227	0.668	2.27949	0.592593	-2.055	0.764824	1.01791
427	LOW4	D	3	4	21.9	37	0.27027	2.5244	0.928	2.72026	0.567568	-1.96453	0.762069	0.888123
428	LOW4	D	3	4	24.1	26	0.0769231	2.472	0.915	2.70164	0.615385	-2.14435	0.782599	1.51929
430	LOW4	D	3	4	20.4	46	0.413043	3.6213	0.392	9.23801	0.76087	-1.5098	0.768521	1.19481	55.7592	30.1997
431	LOW4	D	3	4	21.4	46	0.391304	1.4654	0.558	2.62616	0.782609	-1.62163	0.749508	0.784562	61.1846	25.0715
432	LOW4	D	3	4	19.2	37	0.351351	2.4152	0.828	2.91691	0.783784	-1.62163	0.773078	1.29619	76.9238	29.0332
433	LOW4	D	3	4	22.3	37	0.135135	2.4775	0.448	5.53013	0.513514	-1.47148	0.791011	1.58216	44.0268	32.3825
436	LOW4	D	3	4	23.3	17	0.235294	2.1422	0.468	4.57735	0.411765	-1.86113	0.803424	1.75884
437	LOW4	D	3	4	20.8	31	0.548387	2.7766	0.76	3.65342	0.645161	-1.55094	0.761167	0.986968
438	LOW4	D	3	4	21.7	22	0.0909091	1.9365	0.555	3.48919	0.5	-1.70604	0.766157	1.01231
441	LOW4	D	3	4	25.5	19	0.0526316	1.8023	0.59	3.05475	0.736842	-1.58311	0.760211	0.979316
443	LOW4	D	3	4	19	32	0.21875	3.9569	0.738	5.36165	0.71875	-1.5098	0.729037	0.663593	61.8686	31.2234
445	LOW4	D	3	4	26.9	26	0.5	1.5768	0.785	2.00866	0.461538	-1.84652	0.769472	1.03814
446	LOW4	D	3	4	22.9	21	0.190476	1.4047	0.624	2.25112	0.714286	-2.56511	0.777066	1.291
447	LOW4	D	3	4	26.7	33	0.30303	3.5355	0.583	6.06432	0.575758	-1.71922	0.761872	0.975719	46.7642	29.0224
472	LOW3	D	3	3	33.5	25	0.2	2.8467	0.952	2.99023	0.68	-2.01623	0.759895	1.09729	43.4762	32.0694
475	LOW3	D	3	3	18.9	53	0.0377358	1.6233	0.589	2.75603	0.754717	-1.45059	0.755684	0.943709
478	LOW3	D	3	3	23.1	33	0.0909091	1.7918	0.63	2.84413	0.727273	-1.47148	0.778586	1.33765
480	LOW3	D	3	3	21.1	27	0.259259	2.552	0.81	3.15062	0.259259	-1.97889	0.786703	1.4649	48.7816	28.0991
482	LOW3	D	3	3	26.5	30	0.133333	1.823	0.807	2.25898	0.766667	-1.71922	0.782885	1.3482
483	LOW3	D	3	3	26.5	22	0.0454545	3.0092	0.953	3.15761	0.636364	-2.04255	0.776184	1.27863	60.0204	32.7922
486	LOW3	D	3	3	23.6	39	0.307692	2.1159	0.918	2.3049	0.692308	-1.67444	0.788777	1.48443
487	LOW3	D	3	3	24	24	0.0416667	2.0256	0.744	2.72258	0.666667	-1.93412	0.771629	1.03444
490	LOW3	D	3	3	27.6	27	0.037037	2.1485	1.143	1.8797	0.518519	-1.72519	0.776393	1.2824	48.2819	33.4483
494	LOW3	D	3	3	18.1	21	0.047619	2.043	0.485	4.21237	0.619048	-1.82667	0.786233	1.49006
495	LOW3	D	3	3	33.3	26	0.0769231	2.0617	0.868	2.37523	0.576923	-1.80943	0.776673	1.13167
501	LOW3	D	3	3	26	26	0.192308	2.5361	0.733	3.45989	0.461538	-1.60264	0.777737	1.31888
507	LOW3	D	3	3	26.4	24	0	2.144	0.724	2.96133	0.583333	-1.90609	0.785915	1.23894
509	LOW3	D	3	3	27.5	23	0	2.063	0.669	3.08371	0.608696	-1.34415	0.778204	1.32608
511	LOW3	D	3	3	18.7	30	0.5	3.9298	1.237	3.17688	0.4	-1.6237	0.778938	1.21981	44.9518	33.3363
513	LOW3	D	3	3	22.6	35	0.228571	2.9452	1.564	1.88312	0.457143	-1.37	0.78566	1.50797	60.5294	28.8124
517	LOW3	D	3	3	24.4	34	0.441176	4.6439	1.32	3.51811	0.294118	-1.52808	0.792399	1.4756	60.0267	27.0518
519	LOW3	D	3	3	23	21	0.0952381	2.3285	1.106	2.10533	0.571429	-1.75774	0.794664	1.69368	60.0988	29.2096
521	LOW3	D	3	3	19.1	37	0	1.5482	0.509	3.04165	0.648649	-2.00933	0.772784	1.14987
523	LOW3	D	3	3	22.1	29	0.37931	1.9062	0.767	2.48527	0.689655	-1.94844	0.769909	1.06171
524	LOW3	D	3	3	27.9	33	0.242424	3.9599	1.036	3.8223	0.636364	-1.8632	0.773134	1.29434	52.2421	30.1493
526	LOW3	D	3	3	19.2	28	0	2.8211	0.86	3.28035	0.571429	-1.80943	0.777183	1.21554	56.0092	29.4739
528	LOW3	D	3	3	23.5	33	0	1.7389	0.799	2.17635	0.666667	-2.32304	0.786192	1.42709
529	LOW3	D	3	3	26.9	24	0.5	2.4534	0.726	3.37934	0.375	-2.16917	0.77428	1.21016
530	LOW3	D	3	3	27.8	32	0.34375	1.5017	0.569	2.63919	0.6875	-2.39021	0.779078	1.35354
542	ALP1	D	1	1	20.9	34	0.529412	1.6966	0.538	3.15353	0.705882	-1.34509	0.782401	1.38652
543	ALP1	D	1	1	26.1	45	0.133333	1.845	0.817	2.25826	0.644444	-1.78939	0.722932	0.636447	49.2079	31.4379
549	ALP1	D	1	1	22.3	39	0.512821	1.8992	0.462	4.11082	0.769231	-1.644	0.761704	1.20379	69.5787	31.6927
550	ALP1	D	1	1	32.8	32	0.46875	3.7743	0.785	4.80803	0.5625	-1.49455	0.751694	0.969927
551	ALP1	D	1	1	25	29	0.344828	2.3533	0.66	3.56561	0.586207	-1.67755	0.745963	0.870641	77.878	28.1964
552	ALP1	D	1	1	28.2	29	0.206897	1.9082	0.483	3.95072	0.586207	-1.45388	0.749093	0.92797	64.1779	27.196
553	ALP1	D	1	1	28	33	0	0	1.133	0	0.454545	-1.12824	0.75355	0.809979	69.6353	25.3681
556	ALP1	D	1	1	21.9	47	0.531915	3.9586	0.887	4.46291	0.765957	-1.644	0.76756	1.04324
557	ALP1	D	1	1	19.6	42	0.333333	3.6092	0.539	6.6961	0.761905	-1.42269	0.785773	1.73429
558	ALP1	D	1	1	23.8	26	0.192308	3.1525	0.755	4.1755	0.5	-1.75774	0.773117	1.1204
560	ALP1	D	1	1	27.9	23	0	1.35	0.644	2.09627	0.565217	-2.055	0.773845	1.2877
573	ALP1	D	1	1	26.6	28	0.0357143	2.0327	0.615	3.3052	0.642857	-1.48417	0.780721	1.42629
574	ALP1	D	1	1	25.9	23	0.391304	1.6145	0.522	3.09291	0.695652	-1.49925	0.767344	1.08754
576	ALP1	D	1	1	20.2	30	0.233333	2.9337	0.244	12.0234	0.566667	-1.5098	0.751515	0.855	28.3949	34.5461
579	ALP1	D	1	1	19.5	56	0.0357143	2.4783	0.928	2.67058	0.589286	-1.73347	0.768655	1.15046	54.8698	24.6027
580	ALP1	D	1	1	24.1	22	0	1.707	0.496	3.44153	0.772727	-2.20391	0.783927	1.42044	64.5921	27.728
581	ALP1	D	1	1	18.2	29	0	2.1026	0.548	3.83686	0.517241	-1.66783	0.795287	1.64012
582	ALP1	D	1	1	32.5	25	0.16	3.2802	0.675	4.85956	0.56	-1.5892	0.749054	0.803968
583	ALP1	D	1	1	22.9	36	0.555556	2.9148	0.407	7.16167	0.694444	-1.52222	0.765898	1.11603	57.7209	30.5609
584	ALP1	D	1	1	22.8	28	0.25	2.2747	0.575	3.956	0.821429	-2.20391	0.773836	1.24086
586	ALP1	D	1	1	17.5	42	0.571429	3.088	0.502	6.15139	0.571429	-1.2604	0.773325	1.25763	46.3626	29.4371
587	ALP1	D	1	1	24.8	26	0.346154	2.3919	0.782	3.0587	0.615385	-1.70489	0.775817	1.67422
588	ALP1	D	1	1	26.9	17	0.470588	2.8655	0.398	7.19975	0.647059	-1.86553	0.808425	2.46144
589	ALP1	D	1	1	22.6	29	0.413793	2.0261	0.381	5.31785	0.413793	-1.84652	0.790236	1.54159
590	ALP1	D	1	1	22	32	0.5625	2.0676	0.425	4.86494	0.6875	-2.20391	0.775792	1.31562
591	INT1	D	2	1	17	40	0.175	2.6464	0.405	6.53432	0.65	-1.91283	0.749499	1.04035	41.2211	30.9729
592	INT1	D	2	1	22.4	30	0.9	2.0413	0.503	4.05825	0.8	-1.34509	0.780921	1.38066
594	INT1	D	2	1	26.2	24	0.166667	2.1625	0.672	3.21801	0.541667	-1.72519	0.781309	1.4329	50.8474	23.7051
596	INT1	D	2	1	21.8	38	0.0526316	1.494	0.514	2.90661	0.763158	-1.82667	0.787547	1.52848
597	INT1	D	2	1	19.4	29	0	3.068	1.114	2.75404	0.448276	-1.84423	0.788425	1.30328	81.2222	29.242
599	INT1	D	2	1	24.7	28	0.785714	3.212	0.855	3.75673	0.678571	-1.42074	0.790494	1.35726	38.3232	32.2762
601	INT1	D	2	1	35.5	37	0.837838	3.4028	1.01	3.36911	0.72973	-1.67444	0.751571	0.85859	52.6991	30.7153
603	INT1	D	2	1	25.7	30	0	2.369	1.351	1.75352	0.433333	-1.31926	0.761873	0.918174	66.4782	30.9587
604	INT1	D	2	1	17.8	32	0	1.566	0.622	2.51768	0.8125	-1.24545	0.787381	1.54711
605	INT1	D	2	1	29.4	24	0.333333	3.222	1.227	2.62592	0.625	-1.72519	0.781283	1.48128	49.4492	30.243
606	INT1	D	2	1	29.3	22	0.5	2.0354	0.764	2.66414	0.727273	-1.67444	0.779421	1.49672
607	INT1	D	2	1	26.3	19	0	2.082	0.461	4.51627	0.684211	-1.45059	0.764223	1.14756
611	INT1	D	2	1	31.9	20	0.85	1.4796	0.524	2.82366	0.65	-1.70489	0.786978	1.58174
614	INT1	D	2	1	26.5	22	0.590909	2.2391	0.726	3.08416	0.545455	-1.49925	0.778779	1.27166	22.1649
616	INT1	D	2	1	25.9	15	0.8	1.792	0.264	6.78788	0.2	-1.70604	0.762825	1.06204
622	INT1	D	2	1	24.9	24	0.208333	2.4382	0.681	3.58032	0.541667	-1.60264	0.781969	1.2614	34.6955
625	INT1	D	2	1	25.2	25	0.72	2.2427	0.569	3.94148	0.6	-1.48913	0.774884	1.41412
626	INT1	D	2	1	23.2	27	0.62963	2.1499	0.774	2.77765	0.703704	-1.91283	0.789512	1.47611
639	INT1	D	2	1	23.1	21	0.619048	1.6458	0.431	3.81856	0.47619	-1.65434	0.775393	1.33613
640	INT1	D	2	1	26.5	23	0.521739	2.2046	0.64	3.44469	0.652174	-1.6988	0.799971	1.77484	49.3987
641	INT1	D	2	1	26.9	16	0	1.841	0.563	3.26998	0.4375	-1.94083	0.777766	1.37796
643	INT1	D	2	1	29.2	19	0.421053	1.6036	0.68	2.35824	0.684211	-1.58311	0.793114	1.88485
645	INT1	D	2	1	24.8	32	0.4375	2.451	0.564	4.34574	0.59375	-1.63234	0.779638	1.3388
646	INT1	D	2	1	24.3	20	0.35	2.3723	0.636	3.73003	0.55	-1.76958	0.76708	1.02086
648	INT1	D	2	1	29.5	6	0.5	1.9861	0.031	64.0677	-0.25	-1.92383	0.754997	0.934968
653	LOW1	D	3	1	26.3	18	0	2.9033	0.464	6.25711	0.611111	-1.27867	0.769138	1.21319	65.9506
654	LOW1	D	3	1	13.8	50	0.42	1.6062	0.24	6.6925	0.76	-1.67755	0.780213	1.57943	85.6085
656	LOW1	D	3	1	20.7	58	0.724138	3.8574	0.527	7.31954	0.775862	-1.5344	0.785816	1.4729
657	LOW1	D	3	1	22.5	29	0.517241	2.0473	0.406	5.04261	0.586207	-1.39491	0.792101	1.94008
658	LOW1	D	3	1	24.1	33	0.0909091	3.1268	0.54	5.79037	0.666667	-1.50431	0.774226	1.44055	65.4337
663	LOW1	D	3	1	25.2	26	0.269231	1.0941	0.729	1.50082	0.692308	-1.82667	0.783458	1.46284
672	LOW1	D	3	1	24.9	31	0.193548	2.1109	0.441	4.78662	0.741935	-1.97889	0.775055	1.38027
677	LOW1	D	3	1	29.7	22	0.363636	2.2631	0.504	4.49028	0.545455	-1.46133	0.767431	1.17547	53.6757
678	LOW1	D	3	1	20.9	43	0.651163	2.2478	0.187	12.0203	0.697674	-1.41567	0.763044	1.16276	50.8933
680	LOW1	D	3	1	23.1	51	0.411765	1.9728	0.327	6.03303	0.686275	-1.62163	0.770608	1.05682	79.3811
681	LOW1	D	3	1	20.9	38	0.0789474	1.5532	0.235	6.60936	0.657895	-1.5098	0.77058	1.20202	55.5964
682	LOW1	D	3	1	23.6	28	0.25	1.9715	0.311	6.33923	0.464286	-1.34314	0.776772	1.40446	65.407
683	LOW1	D	3	1	23	33	0.666667	1.9112	0.54	3.53926	0.848485	-1.6988	0.789607	1.49711
684	LOW1	D	3	1	25.2	22	0.545455	2.3668	0.582	4.06667	0.727273	-2.11962	0.797759	1.98892
685	LOW1	D	3	1	21.4	27	0.555556	2.1088	0.32	6.59	0.444444	-1.70604	0.782812	1.60766
686	LOW1	D	3	1	20.8	30	0	1.354	0.354	3.82486	0.566667	-2.38261	0.795322	1.86846
687	LOW1	D	3	1	19.7	39	0.230769	3.0722	0.676	4.54467	0.692308	-1.56571	0.778696	1.35742	74.559
688	LOW1	D	3	1	15.7	33	0.636364	1.8618	0.449	4.14655	0.757576	-1.5487	0.777814	1.44226
691	LOW1	D	3	1	21.5	28	0.428571	1.2747	0.313	4.07252	0.571429	-1.52222	0.788666	1.62779	48.7865
693	LOW1	D	3	1	26.3	20	0	1.639	0.532	3.08083	0.2	-1.70604	0.799272	1.77622
694	LOW1	D	3	1	18.8	25	0.44	2.6166	0.365	7.16877	0.52	-1.75774	0.793779	1.47465
704	LOW1	D	3	1	23.9	39	0.538462	1.9988	0.631	3.16767	0.564103	-1.86553	0.79379	1.55264
705	LOW1	D	3	1	17.4	39	0.615385	1.9694	0.41	4.80341	0.615385	-2.27362	0.805389	1.93545
708	LOW1	D	3	1	27.6	20	0.8	1.479	0.355	4.1662	0.5	-2.25289	0.774293	1.25966
710	LOW1	D	3	1	12.2	37	0.648649	1.6161	0.408	3.96103	0.756757	-1.80723	0.774293	1.25966

## Sheet: Kinship Loiselle
ALL LOCI	591	592	594	596	597	599	601	603	604	605	606	607	611	614	616	622	625	626	639	640	641	643	645	646	648	472	475	478	480	482	483	486	487	490	494	495	501	507	509	511	513	517	519	521	523	524	526	528	529
591		0.1094	-0.0213	-0.0963	-0.0634	-0.0293	-0.0301	-0.0353	-0.0316	-0.039	0.0958	-0.0346	-0.0621	0.107	-0.0772	-0.0578	-0.0589	0.0928	-0.0843	-0.048	0.2357	0.0808	-0.0365	-0.0581	-0.0473	-0.0912	-0.0456	-0.0764	-0.0407	-0.0719	0.0659	-0.0447	-0.0801	-0.1134	0.0809	0.1036	-0.0135	0.0972	-0.0878	-0.0602	-0.0706	-0.0247	-0.0425	-0.0236	-0.0167	-0.0773	-0.0236	-0.0236	-0.0843
592	0.1094		-0.0256	-0.0114	0.0262	0.0592	0.0151	-0.0093	-0.0087	0.0266	0.0293	-0.0189	-0.0401	0.0332	-0.0781	0.0225	0.0567	0.0611	0.0089	-0.0909	0.0713	0.0202	-0.0261	-0.0375	-0.043	0.0501	0.0141	-0.0187	-0.0159	-0.0874	-0.0382	-0.0536	-0.0095	0.0545	0.018	-0.0205	-0.0253	0.0097	0.049	-0.0694	0.0054	0.0168	0.0032	-0.0154	-0.0334	-0.0529	-0.0154	-0.0154	-0.0661
594	-0.0213	-0.0256		0.0293	0.0523	0.0791	0.0018	0.0543	0.1489	0.0819	0.0904	0.1216	-0.0193	-0.003	0.1227	0.0336	-0.0503	0.0477	-0.0248	0.0517	-0.0939	0.0367	0.0629	0.0774	-0.0035	0.0138	0.0028	-0.0279	-0.0022	0.0178	0.0191	0.0786	-0.0229	-0.0649	0.0608	0.0032	0.0819	0.0442	-0.0642	0.1231	0.044	0.1552	-0.0581	0.1064	0.0281	0.0959	0.1064	0.1064	-0.0608
596	-0.0963	-0.0114	0.0293		0.0288	0.0563	-0.0024	0.0198	0.0372	0.074	-0.0579	0.0643	-0.0042	-0.0675	-0.01	0.1213	-0.0083	-0.0563	-0.0004	-0.0835	-0.0935	-0.0068	0.0198	-0.0473	-0.0523	0.1349	0.0332	0.0075	-0.0567	0.0136	0.0166	-0.0307	-0.0083	0.047	0.0442	-0.0654	-0.0653	-0.0685	0.0689	-0.0433	-0.0017	-0.0257	-0.0118	0.0445	-0.0185	-0.0754	0.0445	0.0445	-0.0886
597	-0.0634	0.0262	0.0523	0.0288		0.044	0.0269	-0.0569	0.0852	-0.0198	0.0463	0.007	0.0002	0.0038	0.1558	0.0091	0.0377	0.0579	0.0492	-0.0105	-0.0954	0.0474	-0.0341	0.059	0.016	0.0394	-0.0456	-0.0115	-0.0756	-0.0569	-0.0539	0.0585	-0.0272	0.0663	-0.0264	0.0138	0.0056	0.0356	0.0732	0.1108	0.1107	0.2033	0.0041	-0.0593	-0.0973	0.0787	-0.0593	-0.0593	-0.0843
599	-0.0293	0.0592	0.0791	0.0563	0.044		-0.007	0.0497	0.0461	0.1376	-0.0278	0.0587	-0.0473	-0.0514	-0.0504	0.1001	0.0428	-0.0339	0.0017	-0.0486	-0.1069	-0.0536	0.0749	-0.0405	-0.0231	0.0778	0.0918	-0.0159	-0.0131	0.0173	-0.0022	-0.0321	0.0266	0.0656	-0.0208	-0.1092	-0.0142	-0.0374	0.0601	-0.0646	0.0019	-0.0303	-0.0107	0.0706	0.0526	-0.0668	0.0706	0.0706	-0.055
601	-0.0301	0.0151	0.0018	-0.0024	0.0269	-0.007		0.0077	0.0424	-0.0167	-0.0182	0.0084	0.1686	-0.006	0.0241	0.0298	0.1256	-0.0052	-0.0453	0.0612	-0.0906	0.0001	-0.0158	0.0065	0.1695	0.0151	-0.0708	0.0918	0.1612	0.1146	-0.0358	0.1422	0.0844	-0.0616	0.0017	-0.0555	-0.0437	-0.0628	-0.0173	-0.0234	-0.0338	0.0691	0.0846	0.0099	0.1042	-0.0443	0.0099	0.0099	0.2483
603	-0.0353	-0.0093	0.0543	0.0198	-0.0569	0.0497	0.0077		0.0613	0.0691	-0.0439	0.1338	0.0444	0.0112	-0.0149	0.0924	-0.0132	-0.0275	0.0206	-0.0484	-0.0069	0.0115	0.1786	0.1366	0.0082	0.0385	0.0566	-0.0324	0.114	0.0507	0.0479	-0.0381	0.0018	-0.0839	0.0355	-0.0637	0.0879	-0.0518	-0.0645	-0.027	-0.0603	-0.0239	-0.05	0.156	0.1214	0.0208	0.156	0.156	0.0076
604	-0.0316	-0.0087	0.1489	0.0372	0.0852	0.0461	0.0424	0.0613		-0.001	0.0983	0.087	0.0086	-0.0048	0.0964	0.0565	0.0315	0.0995	-0.0209	0.0075	-0.0433	0.0397	0.0726	0.0542	-0.0183	0.0449	-0.0102	-0.0509	-0.0102	-0.0052	-0.0072	0.1105	-0.0833	-0.0917	0.0652	0.0143	0.0169	0.0677	-0.0847	0.1001	0.0459	0.2138	-0.027	0.0468	-0.0037	0.0829	0.0468	0.0468	-0.0925
605	-0.039	0.0266	0.0819	0.074	-0.0198	0.1376	-0.0167	0.0691	-0.001		-0.0234	0.0449	-0.0445	-0.1193	-0.0476	0.1345	-0.0293	-0.0998	0.0062	-0.0458	-0.1041	-0.0234	0.0502	-0.0332	-0.0536	0.0307	0.0738	0.0368	0.0375	0.0201	0.0256	0.0061	0.0606	0.0684	-0.018	-0.1064	0.0385	-0.0929	0.1502	-0.0244	0.0213	-0.065	-0.0578	0.0359	0.0678	-0.064	0.0359	0.0359	-0.0522
606	0.0958	0.0293	0.0904	-0.0579	0.0463	-0.0278	-0.0182	-0.0439	0.0983	-0.0234		-0.0048	-0.0117	0.0419	0.0907	-0.0563	-0.0158	0.1359	-0.0163	0.0275	0.0675	0.0985	-0.0127	0.0363	-0.0448	-0.0606	-0.0991	-0.0467	-0.006	-0.0838	-0.0109	0.1131	-0.0557	-0.0703	0.0217	0.0568	0.052	0.1319	-0.0934	0.1089	0.0423	0.1681	-0.0493	-0.0379	-0.0759	0.0918	-0.0379	-0.0379	-0.0712
607	-0.0346	-0.0189	0.1216	0.0643	0.007	0.0587	0.0084	0.1338	0.087	0.0449	-0.0048		0.0156	0.0764	-0.0141	0.0382	-0.0374	0.0044	0.0646	-0.0477	-0.0644	0.001	0.1644	0.1089	-0.0072	0.006	0.0074	-0.0566	0.0523	0.0244	0.0258	0.0084	-0.0224	-0.0769	0.055	-0.0563	0.0637	0.0072	-0.07	-0.0325	-0.0325	0.0267	-0.0576	0.1485	0.0223	-0.0596	0.1485	0.1485	-0.0728
611	-0.0621	-0.0401	-0.0193	-0.0042	0.0002	-0.0473	0.1686	0.0444	0.0086	-0.0445	-0.0117	0.0156		-0.0213	0.0762	-0.0036	0.0579	-0.0101	-0.0171	0.0626	-0.014	0.0394	0.0281	0.0402	0.1769	-0.0185	-0.0703	0.0237	0.0794	0.0781	0.0013	0.0754	0.0479	-0.0565	-0.0144	-0.0392	-0.0191	-0.0223	-0.0646	-0.012	-0.0454	0.0106	0.0344	-0.0291	0.0777	0.0207	-0.0291	-0.0291	0.1573
614	0.107	0.0332	-0.003	-0.0675	0.0038	-0.0514	-0.006	0.0112	-0.0048	-0.1193	0.0419	0.0764	-0.0213		-0.0306	-0.1031	-0.0456	0.0649	0.0465	-0.0247	0.1084	0.014	0.0364	0.0529	0.0133	-0.0272	-0.0631	-0.096	0.0046	-0.0649	-0.0094	-0.0373	-0.093	-0.0727	0.0218	0.062	0.0222	0.0572	-0.1219	-0.0469	-0.047	0.0269	0.0007	0.0321	-0.0608	-0.0491	0.0321	0.0321	-0.0623
616	-0.0772	-0.0781	0.1227	-0.01	0.1558	-0.0504	0.0241	-0.0149	0.0964	-0.0476	0.0907	-0.0141	0.0762	-0.0306		-0.031	-0.0717	0.095	-0.0362	0.1364	-0.0966	0.1664	-0.0279	0.1879	0.072	-0.0034	-0.1017	-0.0826	-0.0319	0.0234	0.0248	0.0989	-0.04	-0.0363	-0.0542	0.0841	0.1209	0.0894	-0.0294	0.2827	0.0913	0.292	-0.1085	-0.0522	-0.0203	0.2805	-0.0522	-0.0522	0.0177
622	-0.0578	0.0225	0.0336	0.1213	0.0091	0.1001	0.0298	0.0924	0.0565	0.1345	-0.0563	0.0382	-0.0036	-0.1031	-0.031		0.0373	-0.0707	0.0002	-0.0941	-0.0941	-0.0182	0.0584	-0.0294	-0.058	0.0773	0.122	0.018	0.0321	-0.0007	-0.0027	-0.0351	0.0123	0.0326	0.0448	-0.0848	-0.0347	-0.0829	0.0945	-0.0576	-0.0161	-0.0434	-0.0063	0.075	0.032	-0.0748	0.075	0.075	-0.088
625	-0.0589	0.0567	-0.0503	-0.0083	0.0377	0.0428	0.1256	-0.0132	0.0315	-0.0293	-0.0158	-0.0374	0.0579	-0.0456	-0.0717	0.0373		0.0301	0.0487	0.0091	-0.0782	-0.0607	0.0103	-0.0699	0.0488	0.0399	0.0164	0.0855	0.0613	-0.0248	-0.1316	0.0673	0.0532	0.0236	-0.0691	-0.0806	-0.048	-0.0171	0.0055	-0.0692	0.0264	0.0191	0.0928	-0.038	0.0063	-0.0464	-0.038	-0.038	0.0777
626	0.0928	0.0611	0.0477	-0.0563	0.0579	-0.0339	-0.0052	-0.0275	0.0995	-0.0998	0.1359	0.0044	-0.0101	0.0649	0.095	-0.0707	0.0301		-0.0193	0.0323	0.0614	0.0959	-0.0127	0.0579	0.002	-0.0264	-0.079	-0.0598	-0.0341	-0.0703	0.0101	0.0717	-0.0922	-0.1155	0.0226	0.1027	0.0355	0.1412	-0.1273	0.1286	0.0745	0.2024	-0.0733	-0.0544	-0.06	0.1452	-0.0544	-0.0544	-0.0303
639	-0.0843	0.0089	-0.0248	-0.0004	0.0492	0.0017	-0.0453	0.0206	-0.0209	0.0062	-0.0163	0.0646	-0.0171	0.0465	-0.0362	0.0002	0.0487	-0.0193		-0.0378	-0.0827	-0.0567	0.0438	0.0419	-0.0163	-0.0028	0.0053	0.0128	0.0535	-0.0742	-0.0911	-0.0071	0.0038	0.074	-0.0586	-0.0634	0.0416	-0.0282	0.051	-0.0312	0.0519	-0.0087	-0.0048	0.0066	-0.0863	-0.0334	0.0066	0.0066	-0.0466
640	-0.048	-0.0909	0.0517	-0.0835	-0.0105	-0.0486	0.0612	-0.0484	0.0075	-0.0458	0.0275	-0.0477	0.0626	-0.0247	0.1364	-0.0941	0.0091	0.0323	-0.0378		-0.0282	0.0001	-0.0374	0.0593	0.0397	-0.0723	-0.0251	0.0315	0.0572	0.0398	-0.067	0.1131	0.0179	-0.0803	-0.0919	0.0793	0.1019	0.0579	-0.1109	0.1451	0.041	0.0816	0.043	-0.0317	0.0688	0.1616	-0.0317	-0.0317	0.1547
641	0.2357	0.0713	-0.0939	-0.0935	-0.0954	-0.1069	-0.0906	-0.0069	-0.0433	-0.1041	0.0675	-0.0644	-0.014	0.1084	-0.0966	-0.0941	-0.0782	0.0614	-0.0827	-0.0282		0.0878	-0.0345	-0.0462	-0.0502	-0.0848	-0.0417	-0.0808	-0.0551	-0.0601	0.0577	-0.0741	-0.0466	-0.0949	0.062	0.1042	-0.0271	0.0994	-0.1379	-0.0754	-0.1087	-0.0723	0.0014	-0.0505	0.0147	-0.0276	-0.0505	-0.0505	-0.0408
643	0.0808	0.0202	0.0367	-0.0068	0.0474	-0.0536	0.0001	0.0115	0.0397	-0.0234	0.0985	0.001	0.0394	0.014	0.1664	-0.0182	-0.0607	0.0959	-0.0567	0.0001	0.0878		0.0031	0.1175	-0.0004	-0.0248	-0.0849	-0.0758	-0.0251	-0.0213	0.0565	0.0508	-0.0457	-0.0878	0.0317	0.0868	0.037	0.0878	-0.0472	0.1152	0.0049	0.1265	-0.0843	-0.0479	-0.041	0.1018	-0.0479	-0.0479	-0.0549
645	-0.0365	-0.0261	0.0629	0.0198	-0.0341	0.0749	-0.0158	0.1786	0.0726	0.0502	-0.0127	0.1644	0.0281	0.0364	-0.0279	0.0584	0.0103	-0.0127	0.0438	-0.0374	-0.0345	0.0031		0.1098	0.007	0.0129	0.0336	-0.0621	0.0784	0.0422	0.0253	-0.0005	-0.0171	-0.0841	0.0054	-0.0743	0.0706	-0.0033	-0.0884	-0.0459	-0.0563	-0.0154	-0.0506	0.1355	0.0675	-0.0293	0.1355	0.1355	-0.0363
646	-0.0581	-0.0375	0.0774	-0.0473	0.059	-0.0405	0.0065	0.1366	0.0542	-0.0332	0.0363	0.1089	0.0402	0.0529	0.1879	-0.0294	-0.0699	0.0579	0.0419	0.0593	-0.0462	0.1175	0.1098		0.0188	-0.0441	-0.0424	-0.0609	0.1021	0.0383	-0.0152	0.0549	-0.024	-0.0809	-0.0333	0.0527	0.1997	0.083	-0.0562	0.1911	0.0416	0.1819	-0.0714	0.0986	0.0001	0.2085	0.0986	0.0986	-0.0039
648	-0.0473	-0.043	-0.0035	-0.0523	0.016	-0.0231	0.1695	0.0082	-0.0183	-0.0536	-0.0448	-0.0072	0.1769	0.0133	0.072	-0.058	0.0488	0.002	-0.0163	0.0397	-0.0502	-0.0004	0.007	0.0188		-0.0526	-0.0828	0.0262	0.022	0.1385	0.0716	0.0513	0.0787	-0.0345	-0.0523	-0.0483	-0.0332	-0.0315	-0.0126	0.005	-0.0034	0.0264	-0.0247	-0.0432	0.0835	0.0278	-0.0432	-0.0432	0.2143
472	-0.0912	0.0501	0.0138	0.1349	0.0394	0.0778	0.0151	0.0385	0.0449	0.0307	-0.0606	0.006	-0.0185	-0.0272	-0.0034	0.0773	0.0399	-0.0264	-0.0028	-0.0723	-0.0848	-0.0248	0.0129	-0.0441	-0.0526		0.0764	-0.0042	-0.0284	-0.0064	-0.0383	-0.0724	-0.0366	0.0669	0.0491	-0.0622	-0.0628	-0.0819	0.0239	-0.0508	-0.0051	0.0126	0.0364	0.0552	-0.0085	-0.028	0.0552	0.0552	-0.0537
475	-0.0456	0.0141	0.0028	0.0332	-0.0456	0.0918	-0.0708	0.0566	-0.0102	0.0738	-0.0991	0.0074	-0.0703	-0.0631	-0.1017	0.122	0.0164	-0.079	0.0053	-0.0251	-0.0417	-0.0849	0.0336	-0.0424	-0.0828	0.0764		0.0097	0.0313	-0.0091	-0.0535	-0.0959	0.019	0.0393	0.0215	-0.0357	-0.0156	-0.0638	0.0337	-0.066	-0.0244	-0.0941	0.0628	0.0692	0.0761	-0.0307	0.0692	0.0692	-0.0439
478	-0.0764	-0.0187	-0.0279	0.0075	-0.0115	-0.0159	0.0918	-0.0324	-0.0509	0.0368	-0.0467	-0.0566	0.0237	-0.096	-0.0826	0.018	0.0855	-0.0598	0.0128	0.0315	-0.0808	-0.0758	-0.0621	-0.0609	0.0262	-0.0042	0.0097		0.0691	0.0101	-0.0593	0.0501	0.1317	0.0647	-0.0343	-0.0665	-0.0214	-0.0696	0.1153	-0.0032	0.0467	-0.0625	0.0819	-0.0115	0.0454	0.0134	-0.0115	-0.0115	0.1499
480	-0.0407	-0.0159	-0.0022	-0.0567	-0.0756	-0.0131	0.1612	0.114	-0.0102	0.0375	-0.006	0.0523	0.0794	0.0046	-0.0319	0.0321	0.0613	-0.0341	0.0535	0.0572	-0.0551	-0.0251	0.0784	0.1021	0.022	-0.0284	0.0313	0.0691		0.0171	-0.0835	0.0759	0.0701	-0.0593	-0.0272	-0.0657	0.1042	-0.0439	-0.0462	-0.0149	-0.0399	-0.0368	0.0328	0.0891	0.0711	0.0017	0.0891	0.0891	0.1382
482	-0.0719	-0.0874	0.0178	0.0136	-0.0569	0.0173	0.1146	0.0507	-0.0052	0.0201	-0.0838	0.0244	0.0781	-0.0649	0.0234	-0.0007	-0.0248	-0.0703	-0.0742	0.0398	-0.0601	-0.0213	0.0422	0.0383	0.1385	-0.0064	-0.0091	0.0101	0.0171		0.1216	0.0168	0.0588	-0.0269	0.0114	-0.052	-0.0319	-0.0301	0.0174	-0.0136	-0.0553	-0.0522	-0.0284	0.028	0.1347	-0.0096	0.028	0.028	0.1769
483	0.0659	-0.0382	0.0191	0.0166	-0.0539	-0.0022	-0.0358	0.0479	-0.0072	0.0256	-0.0109	0.0258	0.0013	-0.0094	0.0248	-0.0027	-0.1316	0.0101	-0.0911	-0.067	0.0577	0.0565	0.0253	-0.0152	0.0716	-0.0383	-0.0535	-0.0593	-0.0835	0.1216		-0.0526	-0.0168	-0.0464	0.1355	0.0076	-0.0305	-0.0122	-0.0145	-0.0019	-0.0435	-0.0508	-0.1352	-0.004	0.0612	-0.004	-0.004	-0.004	0.0327
486	-0.0447	-0.0536	0.0786	-0.0307	0.0585	-0.0321	0.1422	-0.0381	0.1105	0.0061	0.1131	0.0084	0.0754	-0.0373	0.0989	-0.0351	0.0673	0.0717	-0.0071	0.1131	-0.0741	0.0508	-0.0005	0.0549	0.0513	-0.0724	-0.0959	0.0501	0.0759	0.0168	-0.0526		0.0261	-0.0783	-0.0462	0.0151	0.0602	0.0703	-0.0527	0.1346	0.068	0.1689	0.0138	-0.0547	0.0022	0.095	-0.0547	-0.0547	0.0818
487	-0.0801	-0.0095	-0.0229	-0.0083	-0.0272	0.0266	0.0844	0.0018	-0.0833	0.0606	-0.0557	-0.0224	0.0479	-0.093	-0.04	0.0123	0.0532	-0.0922	0.0038	0.0179	-0.0466	-0.0457	-0.0171	-0.024	0.0787	-0.0366	0.019	0.1317	0.0701	0.0588	-0.0168	0.0261		0.1134	-0.0853	-0.1238	-0.0163	-0.0603	0.1016	-0.0355	0.0039	-0.1073	0.0745	-0.0002	0.1004	0.0185	-0.0002	-0.0002	0.1987
490	-0.1134	0.0545	-0.0649	0.047	0.0663	0.0656	-0.0616	-0.0839	-0.0917	0.0684	-0.0703	-0.0769	-0.0565	-0.0727	-0.0363	0.0326	0.0236	-0.1155	0.074	-0.0803	-0.0949	-0.0878	-0.0841	-0.0809	-0.0345	0.0669	0.0393	0.0647	-0.0593	-0.0269	-0.0464	-0.0783	0.1134		-0.0525	-0.1284	-0.0459	-0.0899	0.2655	-0.0588	0.0555	-0.0912	0.0699	-0.0485	-0.0665	-0.0423	-0.0485	-0.0485	-0.0118
494	0.0809	0.018	0.0608	0.0442	-0.0264	-0.0208	0.0017	0.0355	0.0652	-0.018	0.0217	0.055	-0.0144	0.0218	-0.0542	0.0448	-0.0691	0.0226	-0.0586	-0.0919	0.062	0.0317	0.0054	-0.0333	-0.0523	0.0491	0.0215	-0.0343	-0.0272	0.0114	0.1355	-0.0462	-0.0853	-0.0525		0.0285	-0.0263	-0.0079	-0.0643	-0.033	-0.0622	0.0033	-0.0477	0.071	-0.0094	-0.0539	0.071	0.071	-0.0796
495	0.1036	-0.0205	0.0032	-0.0654	0.0138	-0.1092	-0.0555	-0.0637	0.0143	-0.1064	0.0568	-0.0563	-0.0392	0.062	0.0841	-0.0848	-0.0806	0.1027	-0.0634	0.0793	0.1042	0.0868	-0.0743	0.0527	-0.0483	-0.0622	-0.0357	-0.0665	-0.0657	-0.052	0.0076	0.0151	-0.1238	-0.1284	0.0285		0.033	0.0888	-0.0966	0.1282	0.0241	0.1167	-0.0093	-0.0653	-0.0583	0.1011	-0.0653	-0.0653	-0.0744
501	-0.0135	-0.0253	0.0819	-0.0653	0.0056	-0.0142	-0.0437	0.0879	0.0169	0.0385	0.052	0.0637	-0.0191	0.0222	0.1209	-0.0347	-0.048	0.0355	0.0416	0.1019	-0.0271	0.037	0.0706	0.1997	-0.0332	-0.0628	-0.0156	-0.0214	0.1042	-0.0319	-0.0305	0.0602	-0.0163	-0.0459	-0.0263	0.033		0.059	-0.064	0.1483	0.0443	0.116	-0.0515	0.0797	0.0263	0.1462	0.0797	0.0797	-0.0106
507	0.0972	0.0097	0.0442	-0.0685	0.0356	-0.0374	-0.0628	-0.0518	0.0677	-0.0929	0.1319	0.0072	-0.0223	0.0572	0.0894	-0.0829	-0.0171	0.1412	-0.0282	0.0579	0.0994	0.0878	-0.0033	0.083	-0.0315	-0.0819	-0.0638	-0.0696	-0.0439	-0.0301	-0.0122	0.0703	-0.0603	-0.0899	-0.0079	0.0888	0.059		-0.1329	0.1043	0.0294	0.1302	-0.0373	-0.0392	-0.0573	0.1021	-0.0392	-0.0392	-0.0608
509	-0.0878	0.049	-0.0642	0.0689	0.0732	0.0601	-0.0173	-0.0645	-0.0847	0.1502	-0.0934	-0.07	-0.0646	-0.1219	-0.0294	0.0945	0.0055	-0.1273	0.051	-0.1109	-0.1379	-0.0472	-0.0884	-0.0562	-0.0126	0.0239	0.0337	0.1153	-0.0462	0.0174	-0.0145	-0.0527	0.1016	0.2655	-0.0643	-0.0966	-0.064	-0.1329		-0.0332	0.0811	-0.0718	0.002	-0.0728	-0.0658	-0.0728	-0.0728	-0.0728	-0.0423
511	-0.0602	-0.0694	0.1231	-0.0433	0.1108	-0.0646	-0.0234	-0.027	0.1001	-0.0244	0.1089	-0.0325	-0.012	-0.0469	0.2827	-0.0576	-0.0692	0.1286	-0.0312	0.1451	-0.0754	0.1152	-0.0459	0.1911	0.005	-0.0508	-0.066	-0.0032	-0.0149	-0.0136	-0.0019	0.1346	-0.0355	-0.0588	-0.033	0.1282	0.1483	0.1043	-0.0332		0.1561	0.2778	-0.0728	-0.0165	-0.022	0.3329	-0.0165	-0.0165	0.0264
513	-0.0706	0.0054	0.044	-0.0017	0.1107	0.0019	-0.0338	-0.0603	0.0459	0.0213	0.0423	-0.0325	-0.0454	-0.047	0.0913	-0.0161	0.0264	0.0745	0.0519	0.041	-0.1087	0.0049	-0.0563	0.0416	-0.0034	-0.0051	-0.0244	0.0467	-0.0399	-0.0553	-0.0435	0.068	0.0039	0.0555	-0.0622	0.0241	0.0443	0.0294	0.0811	0.1561		0.1488	-0.0271	-0.0706	-0.0637	0.1539	-0.0706	-0.0706	-0.009
517	-0.0247	0.0168	0.1552	-0.0257	0.2033	-0.0303	0.0691	-0.0239	0.2138	-0.065	0.1681	0.0267	0.0106	0.0269	0.292	-0.0434	0.0191	0.2024	-0.0087	0.0816	-0.0723	0.1265	-0.0154	0.1819	0.0264	0.0126	-0.0941	-0.0625	-0.0368	-0.0522	-0.0508	0.1689	-0.1073	-0.0912	0.0033	0.1167	0.116	0.1302	-0.0718	0.2778	0.1488		-0.0593	-0.0405	-0.071	0.2507	-0.0405	-0.0405	-0.0745
519	-0.0425	0.0032	-0.0581	-0.0118	0.0041	-0.0107	0.0846	-0.05	-0.027	-0.0578	-0.0493	-0.0576	0.0344	0.0007	-0.1085	-0.0063	0.0928	-0.0733	-0.0048	0.043	0.0014	-0.0843	-0.0506	-0.0714	-0.0247	0.0364	0.0628	0.0819	0.0328	-0.0284	-0.1352	0.0138	0.0745	0.0699	-0.0477	-0.0093	-0.0515	-0.0373	0.002	-0.0728	-0.0271	-0.0593		-0.0083	0.0402	-0.05	-0.0083	-0.0083	0.0741
521	-0.0236	-0.0154	0.1064	0.0445	-0.0593	0.0706	0.0099	0.156	0.0468	0.0359	-0.0379	0.1485	-0.0291	0.0321	-0.0522	0.075	-0.038	-0.0544	0.0066	-0.0317	-0.0505	-0.0479	0.1355	0.0986	-0.0432	0.0552	0.0692	-0.0115	0.0891	0.028	-0.004	-0.0547	-0.0002	-0.0485	0.071	-0.0653	0.0797	-0.0392	-0.0728	-0.0165	-0.0706	-0.0405	-0.0083		0.0778	-0.0124	0.2684	0.2684	-0.0194
523	-0.0167	-0.0334	0.0281	-0.0185	-0.0973	0.0526	0.1042	0.1214	-0.0037	0.0678	-0.0759	0.0223	0.0777	-0.0608	-0.0203	0.032	0.0063	-0.06	-0.0863	0.0688	0.0147	-0.041	0.0675	0.0001	0.0835	-0.0085	0.0761	0.0454	0.0711	0.1347	0.0612	0.0022	0.1004	-0.0665	-0.0094	-0.0583	0.0263	-0.0573	-0.0658	-0.022	-0.0637	-0.071	0.0402	0.0778		0.0632	0.0778	0.0778	0.2247
524	-0.0773	-0.0529	0.0959	-0.0754	0.0787	-0.0668	-0.0443	0.0208	0.0829	-0.064	0.0918	-0.0596	0.0207	-0.0491	0.2805	-0.0748	-0.0464	0.1452	-0.0334	0.1616	-0.0276	0.1018	-0.0293	0.2085	0.0278	-0.028	-0.0307	0.0134	0.0017	-0.0096	-0.004	0.095	0.0185	-0.0423	-0.0539	0.1011	0.1462	0.1021	-0.0728	0.3329	0.1539	0.2507	-0.05	-0.0124	0.0632		-0.0124	-0.0124	0.1366
526	-0.0236	-0.0154	0.1064	0.0445	-0.0593	0.0706	0.0099	0.156	0.0468	0.0359	-0.0379	0.1485	-0.0291	0.0321	-0.0522	0.075	-0.038	-0.0544	0.0066	-0.0317	-0.0505	-0.0479	0.1355	0.0986	-0.0432	0.0552	0.0692	-0.0115	0.0891	0.028	-0.004	-0.0547	-0.0002	-0.0485	0.071	-0.0653	0.0797	-0.0392	-0.0728	-0.0165	-0.0706	-0.0405	-0.0083	0.2684	0.0778	-0.0124		0.2684	-0.0194
528	-0.0236	-0.0154	0.1064	0.0445	-0.0593	0.0706	0.0099	0.156	0.0468	0.0359	-0.0379	0.1485	-0.0291	0.0321	-0.0522	0.075	-0.038	-0.0544	0.0066	-0.0317	-0.0505	-0.0479	0.1355	0.0986	-0.0432	0.0552	0.0692	-0.0115	0.0891	0.028	-0.004	-0.0547	-0.0002	-0.0485	0.071	-0.0653	0.0797	-0.0392	-0.0728	-0.0165	-0.0706	-0.0405	-0.0083	0.2684	0.0778	-0.0124	0.2684		-0.0194
529	-0.0843	-0.0661	-0.0608	-0.0886	-0.0843	-0.055	0.2483	0.0076	-0.0925	-0.0522	-0.0712	-0.0728	0.1573	-0.0623	0.0177	-0.088	0.0777	-0.0303	-0.0466	0.1547	-0.0408	-0.0549	-0.0363	-0.0039	0.2143	-0.0537	-0.0439	0.1499	0.1382	0.1769	0.0327	0.0818	0.1987	-0.0118	-0.0796	-0.0744	-0.0106	-0.0608	-0.0423	0.0264	-0.009	-0.0745	0.0741	-0.0194	0.2247	0.1366	-0.0194	-0.0194
530	-0.0843	-0.0661	-0.0608	-0.0886	-0.0843	-0.055	0.2483	0.0076	-0.0925	-0.0522	-0.0712	-0.0728	0.1573	-0.0623	0.0177	-0.088	0.0777	-0.0303	-0.0466	0.1547	-0.0408	-0.0549	-0.0363	-0.0039	0.2143	-0.0537	-0.0439	0.1499	0.1382	0.1769	0.0327	0.0818	0.1987	-0.0118	-0.0796	-0.0744	-0.0106	-0.0608	-0.0423	0.0264	-0.009	-0.0745	0.0741	-0.0194	0.2247	0.1366	-0.0194	-0.0194	0.4665
653	0.0833	0.0791	-0.0383	0.0091	0.0834	-0.0097	-0.0184	-0.0677	0.0102	-0.0318	0.0316	-0.0067	-0.0195	0.033	-0.0326	0.0097	0.0689	0.0775	0.0461	-0.087	0.017	0.0316	-0.0371	-0.0733	-0.0024	-0.0209	-0.061	-0.0169	-0.091	-0.0773	0.0073	-0.0101	-0.0742	-0.0039	0.0282	0.025	-0.0755	0.0303	0.0529	-0.0468	0.0488	0.0415	-0.0428	-0.0988	-0.1293	-0.0989	-0.0988	-0.0988	-0.1246
654	0.084	0.0789	-0.0572	-0.0069	0.0075	0.0255	-0.0435	-0.0617	-0.0153	-0.005	0.0289	-0.0526	-0.0505	0.0016	-0.0869	0.0037	0.0562	0.0544	-0.0015	-0.0602	0.0396	-0.0002	-0.0365	-0.0482	-0.0447	-0.0086	-0.0196	-0.0004	-0.0496	-0.0421	-0.0137	-0.0166	-0.0349	0.0104	-0.0074	0.004	-0.0507	0.0675	0.0361	-0.0574	0.0174	-0.0169	-0.0222	-0.0657	-0.0838	-0.0783	-0.0657	-0.0657	-0.0915
656	0.0751	0.1097	-0.0359	0.0089	0.0252	0.041	-0.0027	-0.0188	-0.05	0.0038	0.0133	-0.0342	-0.0078	0.0187	-0.0336	0.0294	0.0313	0.0332	0.0079	-0.0738	0.0526	0.0408	-0.0184	-0.0291	-0.0107	0.0198	-0.0153	-0.0311	-0.0453	-0.0516	0.0063	-0.0643	-0.0036	0.0517	-0.0011	-0.0208	-0.0506	0.0027	0.0436	-0.0636	-0.0054	-0.026	-0.0222	-0.0257	-0.0537	-0.0508	-0.0257	-0.0257	-0.054
657	-0.0692	-0.0485	0.1357	0.1179	0.0107	0.0957	0.0371	0.0897	0.1543	0.1401	-0.0012	0.1403	-0.0057	-0.026	-0.0104	0.0902	-0.0337	0.0081	-0.0182	-0.0503	-0.1252	-0.0253	0.1098	-0.0449	0.0102	0.1178	0.0194	-0.0529	-0.0272	0.103	0.1127	0.037	-0.1019	-0.0982	0.1086	-0.0443	-0.0408	-0.0557	-0.0414	-0.0038	0.0044	0.0637	-0.1205	0.0606	0.0426	-0.0559	0.0606	0.0606	-0.0691
658	-0.0362	-0.0348	0.1403	0.071	-0.0557	0.1598	-0.0012	0.145	0.1233	0.1351	-0.0426	0.1208	-0.0195	-0.0559	-0.0196	0.1033	-0.052	-0.0488	-0.06	-0.0548	-0.0781	-0.0263	0.1496	-0.0117	0.0395	0.0737	0.0785	-0.077	-0.0263	0.1583	0.1464	-0.0304	-0.0183	-0.0641	0.0741	-0.0717	-0.0279	-0.0532	-0.0385	-0.0483	-0.065	-0.0294	-0.093	0.1318	0.1375	-0.0467	0.1318	0.1318	-0.0163
663	0.0363	0.0201	0.0296	-0.0192	-0.0133	0.0499	0.0054	0.0268	0.0575	-0.0105	0.0373	0.0259	0.0016	0.0239	0.0228	0.0001	0.0145	0.0202	-0.0206	-0.0507	0.0258	0.0077	0.0521	-0.0293	0.0532	-0.0045	-0.0247	-0.0579	-0.0172	0.0335	0.049	-0.003	-0.0004	-0.0088	0.0183	-0.0551	-0.0325	0.0266	-0.0468	-0.0442	-0.0526	-0.0029	-0.039	0.0348	0.0218	-0.0314	0.0348	0.0348	0.0053
672	-0.0567	0.0389	0.0401	0.0688	0.0199	0.1249	-0.0419	0.0273	0.0886	0.0528	-0.0136	0.053	-0.0347	-0.0384	-0.0894	0.0744	0.1119	0.0373	0.0309	-0.0336	-0.096	-0.0785	0.0675	-0.0772	-0.0439	0.097	0.0736	-0.0071	-0.0313	-0.0176	-0.0412	-0.0004	-0.0395	0.0058	-0.012	-0.065	-0.0324	-0.0016	-0.0122	-0.062	0.0336	0.018	0.0002	0.0191	-0.0114	-0.0642	0.0191	0.0191	-0.0899
677	0.1018	0.0586	0.0515	0.0027	-0.0143	0.0447	-0.0122	0.0487	0.1293	-0.0323	0.082	0.0644	-0.014	0.0562	-0.078	0.0282	0.0551	0.0919	-0.0233	-0.0788	0.0851	0.0171	0.0802	-0.0674	-0.0351	0.0402	0.0034	-0.0673	-0.0266	-0.0278	0.0251	0.0043	-0.0847	-0.0993	0.1025	-0.0121	-0.0543	0.0714	-0.1373	-0.0723	-0.0515	0.0294	-0.0234	0.0504	0	-0.0595	0.0504	0.0504	-0.0851
678	0.0633	0.0748	-0.0717	0.0257	0.0267	-0.0223	-0.031	-0.0512	-0.0548	-0.0382	-0.0151	-0.0816	-0.0363	0.0038	-0.0161	0.008	0.0106	-0.0038	-0.0056	-0.0871	0.0501	0.039	-0.0722	-0.0574	-0.0425	0.0789	-0.0153	0.0038	-0.064	-0.0649	-0.0095	-0.083	-0.0306	0.0833	0.0405	0.0083	-0.0714	-0.0198	0.0653	-0.0469	-0.0054	-0.0418	0.007	-0.0365	-0.0795	-0.0491	-0.0365	-0.0365	-0.0623
680	0.052	0.0635	-0.083	0.0443	0.0004	-0.0148	-0.0423	-0.0625	-0.0661	-0.0121	-0.0115	-0.068	-0.0326	-0.0076	-0.0274	-0.0033	-0.0008	0.0224	-0.0169	-0.061	0.0388	0.0426	-0.0685	-0.0578	-0.0538	0.0676	-0.0266	-0.0075	-0.0566	-0.0575	0.0375	-0.0569	-0.0419	0.0533	0.0604	0.022	-0.0328	-0.0061	0.054	-0.0395	0.002	-0.0406	-0.0293	-0.0728	-0.0908	-0.0604	-0.0728	-0.0728	-0.0736
681	-0.0737	0.0391	-0.0662	0.0814	0.0561	0.0569	-0.065	-0.0756	-0.0702	0.0297	-0.0723	-0.0699	-0.0554	-0.0498	-0.0908	0.0949	0.0523	-0.0956	0.0591	-0.0491	-0.0608	-0.095	-0.0694	-0.0948	-0.0979	0.0574	0.1121	0.053	-0.056	-0.1005	-0.1175	-0.075	0.0523	0.1874	-0.07	-0.0548	-0.0596	-0.0629	0.1494	-0.0826	0.0338	-0.0833	0.1385	-0.0248	-0.0628	-0.0847	-0.0248	-0.0248	-0.0979
682	0.0532	0.0464	-0.0418	0.0813	0.0358	-0.0486	-0.0448	-0.0546	-0.0524	-0.027	-0.0061	-0.0227	-0.0122	-0.0059	0.0179	0.017	0.003	0.0136	0.0035	-0.0822	0.0342	0.0713	-0.0673	-0.0579	-0.0501	0.0713	-0.0437	0.0129	-0.0737	-0.0725	0.0079	-0.0553	-0.0382	0.0133	0.0579	0.0257	-0.0665	-0.0107	0.0577	-0.042	0.0037	-0.0244	-0.0256	-0.0566	-0.112	-0.0816	-0.0566	-0.0566	-0.1073
683	0.0664	-0.0065	0.0196	0.0284	-0.0671	0.0046	-0.0603	0.0381	-0.008	-0.0176	-0.0041	0.0326	-0.0252	0.0223	-0.0017	-0.0159	-0.0791	0.0543	-0.0644	-0.0166	0.0645	0.0309	0.0208	-0.0355	-0.0131	0.0516	0.0032	-0.0525	-0.0518	0.0368	0.1214	-0.0708	-0.0599	-0.0708	0.0799	0.0268	-0.0217	0.0279	-0.1075	0.0174	-0.0368	-0.0482	-0.0827	0.0485	0.0513	0.0214	0.0485	0.0485	0.0145
684	-0.0792	0.0737	-0.0873	0.0629	0.1105	0.0619	-0.0154	-0.0918	-0.0454	0.0315	-0.0844	-0.0578	-0.0556	-0.0202	-0.0588	0.0402	0.0927	-0.0256	0.0682	-0.0653	-0.1069	-0.0802	-0.0749	-0.089	-0.0248	0.0944	0.0502	0.036	-0.088	-0.0805	-0.0937	-0.055	0.0016	0.155	-0.0874	-0.026	-0.0891	-0.0791	0.1807	-0.0625	0.0871	0.0112	0.0641	-0.1042	-0.0972	-0.0834	-0.1042	-0.1042	-0.0966
685	-0.0704	-0.0297	0.0962	0.1167	0.0095	0.0895	0.0559	0.1583	0.1731	0.084	-0.0356	0.1258	0.0264	-0.0321	-0.0249	0.1089	-0.0149	0.0269	-0.0527	-0.1064	-0.0731	-0.0015	0.1336	-0.0051	0.0622	0.1366	0.0382	-0.0425	-0.0417	0.1301	0.1647	-0.0025	-0.0582	-0.1044	0.1274	-0.0588	-0.0803	-0.0702	-0.0476	-0.01	-0.0101	0.0658	-0.1017	0.0794	0.1196	0.0128	0.0794	0.0794	-0.0004
686	-0.0484	-0.0061	0.0283	0.0654	0.0198	0.0965	-0.0537	0.0072	0.0519	0.066	-0.0536	0.0329	-0.0581	-0.0585	-0.0762	0.071	0.0419	-0.0244	0.0108	-0.0329	-0.0994	-0.0777	0.0357	-0.0688	-0.0273	0.052	0.0701	0.0144	-0.0597	0.0206	0.0053	-0.0205	-0.0263	0.019	0.0012	-0.0435	-0.0317	-0.0217	0.0509	-0.0363	0.0385	-0.0187	-0.0116	0.0198	0.0018	-0.0635	0.0198	0.0198	-0.0767
687	-0.0945	0.0724	-0.0757	0.0684	0.0977	0.0736	-0.0375	-0.066	-0.0473	0.0514	-0.0759	-0.0565	-0.0351	-0.0735	-0.0459	0.069	0.1089	-0.039	0.0804	-0.0824	-0.1244	-0.0606	-0.0532	-0.075	-0.026	0.0699	0.0322	0.0514	-0.0726	-0.0689	-0.0559	-0.0517	0.029	0.2116	-0.0433	-0.0806	-0.0555	-0.0745	0.196	-0.0572	0.0821	-0.0233	0.0279	-0.0842	-0.096	-0.0743	-0.0842	-0.0842	-0.0813
688	-0.0618	0.0387	-0.062	0.0462	0.0572	0.0686	-0.0733	-0.081	-0.0763	0.0526	-0.0861	-0.0927	-0.0723	-0.0697	-0.0854	0.0568	0.0452	-0.1001	0.0333	-0.0462	-0.092	-0.0948	-0.0812	-0.0909	-0.0765	0.0553	0.0734	0.0676	-0.0751	-0.0739	-0.0621	-0.0754	0.0415	0.2178	-0.0371	-0.0444	-0.0367	-0.0808	0.1873	-0.0622	0.0522	-0.0778	0.104	-0.0456	-0.0636	-0.0831	-0.0456	-0.0456	-0.09
691	0.2578	0.1407	-0.0149	-0.0696	-0.032	-0.0163	0.0183	-0.031	-0.007	-0.0451	0.1058	-0.0033	-0.0354	0.1113	-0.0625	-0.0478	-0.0325	0.1391	-0.0613	-0.0728	0.1867	0.1117	-0.0244	-0.0276	-0.0263	-0.0441	-0.0726	-0.0867	-0.0277	-0.0655	0.0722	-0.0317	-0.0924	-0.107	0.0998	0.085	-0.0396	0.0952	-0.0751	-0.0476	-0.0476	0.015	-0.086	-0.0297	-0.0677	-0.0647	-0.0297	-0.0297	-0.0779
693	0.2577	0.1549	-0.027	-0.0727	-0.0351	-0.0171	0.0325	-0.0231	0.0049	-0.0496	0.1028	-0.0203	-0.0415	0.1067	-0.0795	-0.0388	-0.0196	0.1345	-0.0673	-0.0923	0.1947	0.1086	-0.0275	-0.0276	-0.0294	-0.0262	-0.0621	-0.0763	-0.0172	-0.0701	0.0602	-0.0362	-0.0857	-0.0966	0.1102	0.078	-0.0517	0.0832	-0.0647	-0.0521	-0.0522	0.0154	-0.0731	-0.0168	-0.0598	-0.0543	-0.0168	-0.0168	-0.0675
694	-0.0163	-0.0077	0.1516	0.0705	-0.0479	0.1719	0.0093	0.1721	0.1352	0.1581	-0.0348	0.1396	-0.0097	-0.0496	-0.0424	0.1131	-0.0407	-0.0384	-0.0502	-0.0593	-0.051	-0.0144	0.1677	0.0048	0.0306	0.0692	0.0873	-0.0766	-0.0175	0.1397	0.1285	-0.0241	-0.0216	-0.0823	0.0746	-0.0762	-0.0062	-0.0461	-0.0505	-0.0503	-0.0587	-0.0098	-0.0942	0.1368	0.1687	-0.04	0.1368	0.1368	-0.0283
704	0.0723	0.009	0.0372	0.0497	-0.0391	0.0055	-0.0406	0.0203	0.0292	-0.0291	0.0239	0.0522	-0.0122	0.0502	-0.007	-0.0129	-0.0802	0.024	-0.0564	-0.0406	0.0841	0.048	0.0267	-0.0363	-0.0484	0.0879	-0.0063	-0.0807	-0.055	0.019	0.0745	-0.0553	-0.0777	-0.0387	0.1057	0.0173	-0.0374	0.0392	-0.1129	-0.0379	-0.0712	-0.0327	-0.0339	0.0474	0.0044	-0.04	0.0474	0.0474	-0.0532
705	0.0571	0.0437	-0.0591	0.0245	-0.0277	-0.0097	-0.0704	-0.0636	-0.0672	0.043	0.027	-0.0878	-0.0524	-0.0336	-0.0555	0.0018	0.0044	0.0026	-0.0034	-0.0371	0.0377	0.0228	-0.0633	-0.0846	-0.0798	0.0394	-0.0215	0.0309	-0.0182	-0.0773	-0.0156	-0.0185	-0.0118	0.0335	-0.0093	0.0022	-0.0276	-0.0009	0.0591	-0.0343	0.0155	-0.0687	-0.0241	-0.0676	-0.0857	-0.0552	-0.0676	-0.0676	-0.0684
708	0.0977	0.0568	-0.0419	-0.0331	-0.0171	0.0097	-0.0822	-0.0713	-0.0765	-0.0375	0.0043	-0.0788	-0.0617	0.0378	-0.0798	-0.0275	-0.0116	-0.003	-0.0261	-0.0115	0.08	-0.0265	-0.0677	-0.0842	-0.0842	0.0068	0.0249	-0.0142	-0.0633	-0.0829	0.0017	-0.0823	-0.0299	0.0653	0.0475	0.0444	-0.0104	0.0163	-0.0026	-0.0649	-0.0234	-0.0723	0.068	-0.0254	-0.0518	-0.0671	-0.0254	-0.0254	-0.0803
710	-0.0377	-0.0162	0.1389	0.0911	0.0356	0.1052	0.0361	0.0887	0.1808	0.0393	-0.0246	0.1518	-0.0274	0.0251	-0.0322	0.0684	-0.0055	0.0321	-0.0217	-0.0512	-0.097	-0.0562	0.1114	-0.0384	0.0184	0.146	0.0601	-0.0705	-0.0635	0.0958	0.0826	-0.0139	-0.1216	-0.0992	0.1326	-0.0244	-0.0501	-0.0192	-0.0922	-0.0235	-0.0028	0.0877	-0.059	0.1096	0.0541	-0.0444	0.1096	0.1096	-0.07
181	0.0498	0.0118	-0.0952	0.0117	0.0161	-0.052	-0.0482	-0.1017	-0.067	0.0257	-0.0008	-0.0573	-0.0469	0.0031	-0.0417	-0.0176	-0.0816	-0.0647	-0.0062	-0.1044	0.0745	0.0267	-0.0894	-0.0814	-0.0248	-0.0632	-0.0534	0.0032	-0.0834	-0.0322	0.0482	-0.0275	0.0332	0.1222	-0.0017	0.0035	-0.0949	-0.0204	0.1478	-0.0454	-0.006	-0.084	0.0022	-0.1037	-0.0781	-0.0851	-0.1037	-0.1037	-0.0546
183	0.0498	0.0118	-0.0952	0.0117	0.0161	-0.052	-0.0482	-0.1017	-0.067	0.0257	-0.0008	-0.0573	-0.0469	0.0031	-0.0417	-0.0176	-0.0816	-0.0647	-0.0062	-0.1044	0.0745	0.0267	-0.0894	-0.0814	-0.0248	-0.0632	-0.0534	0.0032	-0.0834	-0.0322	0.0482	-0.0275	0.0332	0.1222	-0.0017	0.0035	-0.0949	-0.0204	0.1478	-0.0454	-0.006	-0.084	0.0022	-0.1037	-0.0781	-0.0851	-0.1037	-0.1037	-0.0546
186	0.0353	0.0161	-0.0847	0.016	0.0204	-0.0477	-0.0439	-0.0974	-0.0627	0.0424	0.0118	-0.053	-0.0426	-0.0175	-0.0291	-0.0133	-0.0773	-0.0604	0.0064	-0.1126	0.0538	0.031	-0.0852	-0.0755	-0.0122	-0.0589	-0.0741	0.0158	-0.0708	-0.0196	0.0608	-0.0149	0.05	0.1452	0.0026	-0.0296	-0.0844	-0.0161	0.1646	-0.0349	0.0066	-0.0797	-0.031	-0.0994	-0.0925	-0.0745	-0.0994	-0.0994	-0.0378
188	-0.1242	0.0302	-0.1055	0.0631	0.0555	0.0563	-0.0672	-0.0433	-0.1025	0.0591	-0.1061	-0.0788	-0.0025	-0.1007	-0.0082	0.0398	0.0217	-0.1062	0.0382	-0.0934	-0.0718	-0.0342	-0.0455	-0.0353	0.0446	0.0401	0.015	0.0341	-0.0899	0.0386	0.0267	-0.0789	0.1266	0.2343	-0.1105	-0.1103	-0.0852	-0.0968	0.2412	-0.0682	0.0399	-0.0905	0.0181	-0.0953	-0.0509	-0.0479	-0.0953	-0.0953	0.0013
193	0.0298	0.0155	-0.054	-0.0145	-0.0185	-0.0233	-0.0903	-0.0793	-0.0745	0.0544	0.0529	-0.0536	-0.0431	-0.0243	-0.0213	-0.0189	-0.0529	-0.061	0.0225	-0.0819	0.072	0.0005	-0.0608	-0.1003	-0.0323	-0.0678	-0.0497	0.0194	-0.0297	-0.041	0.0269	-0.0113	0.0994	0.1447	-0.0354	-0.0801	-0.0475	0.0083	0.1141	-0.0604	-0.0148	-0.1136	-0.0066	-0.075	-0.0681	-0.0626	-0.075	-0.075	-0.0134
196	-0.087	-0.0376	-0.0385	0.0035	-0.0154	0.0171	0.1	-0.0305	-0.0715	0.0886	-0.0356	-0.0755	0.068	-0.1149	-0.01	0.0141	0.05	-0.0954	-0.0061	0.0209	-0.0914	-0.0315	-0.0328	-0.0445	0.0922	-0.0398	-0.0466	0.0994	0.0502	0.091	0.0216	0.0687	0.1398	0.0853	-0.0885	-0.102	-0.032	-0.0885	0.1296	-0.0325	0.0091	-0.0731	0.0214	-0.072	0.0348	-0.0471	-0.072	-0.072	0.1394
197	-0.1051	-0.0096	-0.0733	0.0653	0.0696	0.0265	-0.0821	-0.1193	-0.0896	0.1041	-0.0787	-0.062	-0.0582	-0.0686	-0.0214	0.0259	-0.0281	-0.136	0.0686	-0.0446	-0.0862	-0.0695	-0.1008	-0.1025	-0.0241	-0.0097	0.0085	0.0526	-0.0964	-0.0328	-0.0231	-0.0405	0.0868	0.2319	-0.1104	-0.0606	-0.0767	-0.1	0.2638	-0.0481	0.0683	-0.097	0.0515	-0.1251	-0.0932	-0.1002	-0.1251	-0.1251	-0.0635
199	0.0353	0.0161	-0.0847	0.016	0.0204	-0.0477	-0.0439	-0.0974	-0.0627	0.0424	0.0118	-0.053	-0.0426	-0.0175	-0.0291	-0.0133	-0.0773	-0.0604	0.0064	-0.1126	0.0538	0.031	-0.0852	-0.0755	-0.0122	-0.0589	-0.0741	0.0158	-0.0708	-0.0196	0.0608	-0.0149	0.05	0.1452	0.0026	-0.0296	-0.0844	-0.0161	0.1646	-0.0349	0.0066	-0.0797	-0.031	-0.0994	-0.0925	-0.0745	-0.0994	-0.0994	-0.0378
200	0.0332	0.056	-0.0681	-0.0077	-0.0034	-0.0411	-0.0498	-0.0475	-0.0511	-0.0071	0.033	-0.0568	-0.0214	0.0074	-0.0495	-0.0071	-0.0145	-0.0039	0.0306	-0.0585	0.0787	-0.0011	-0.0723	-0.0681	-0.0688	0.0039	-0.0154	0.0183	-0.0122	-0.0837	-0.0345	-0.0499	0.013	0.1082	0.003	-0.0138	-0.0466	0.0051	0.0527	-0.0408	0.0091	-0.0544	0.0069	-0.0616	-0.0796	-0.0242	-0.0616	-0.0616	-0.0374
201	0.0538	-0.0271	-0.0259	-0.0471	-0.0377	-0.0992	0.1251	-0.0719	-0.0772	-0.0464	0.0253	-0.0046	0.0541	0.0537	0.0276	-0.0947	-0.0539	-0.0287	-0.0467	0.0128	0.096	0.0228	-0.0717	-0.0587	0.0832	-0.0771	-0.0922	0.0268	0.0275	0.0496	0.0426	0.0335	0.0859	-0.0102	0.0219	0.0021	-0.0609	-0.0093	-0.0283	-0.0406	-0.074	-0.048	0.0258	-0.0427	0.0308	-0.0428	-0.0427	-0.0427	0.1437
202	0.2143	0.0496	-0.0807	-0.0762	-0.0682	-0.0974	-0.0645	-0.0069	-0.0448	-0.0946	0.079	-0.0644	0.0033	0.0622	-0.0654	-0.0507	-0.0521	0.0646	-0.0772	-0.0786	0.2641	0.1171	-0.019	-0.0321	-0.0272	-0.0869	-0.0755	-0.0563	-0.0456	-0.0418	0.091	-0.0496	-0.0471	-0.0767	0.0902	0.0704	-0.0542	0.0923	-0.0947	-0.0571	-0.0905	-0.0678	-0.0557	-0.0443	-0.0373	-0.0344	-0.0443	-0.0443	-0.0476
203	-0.0381	-0.009	0.0912	0.0239	0.0912	-0.0228	0.0458	-0.0139	0.1386	-0.045	0.0793	0.0317	0.0212	-0.0014	0.1822	-0.0244	-0.0125	0.0743	-0.022	0.0196	-0.0374	0.0893	-0.0089	0.0981	0.0351	0.0259	-0.0791	-0.03	-0.0193	-0.0056	-0.0075	0.0915	-0.0187	-0.0233	0.0175	0.0257	0.0291	0.0487	-0.0164	0.131	0.0456	0.1947	-0.0335	0.0041	-0.0477	0.1138	0.0041	0.0041	-0.0242
204	0.0676	0.0527	-0.0576	0.0017	0.0217	-0.0194	-0.0464	-0.0138	-0.0297	-0.0166	0.0191	-0.0614	0.0063	-0.0096	-0.0624	0.0273	0.0059	-0.0222	-0.0112	-0.1055	0.0975	0.0453	-0.0279	-0.042	-0.0361	-0.009	-0.0275	0.0066	-0.0575	-0.0537	0.0192	-0.0465	0.0159	0.0762	0.0334	-0.0213	-0.0711	0.0005	0.0581	-0.069	-0.0275	-0.0548	0.0223	-0.0412	-0.0542	-0.0612	-0.0412	-0.0412	-0.0744
205	-0.0682	-0.0193	0.0152	0.0156	0.0865	-0.0165	-0.0335	0.0107	0.0471	0.0113	0.0131	-0.0634	0.0003	-0.0965	0.0854	0.0412	0.0039	0.0207	-0.0173	-0.0127	-0.0543	0.0472	-0.034	0.0794	-0.0022	-0.011	-0.0096	0.0595	-0.0396	-0.0258	0.0088	0.0413	0.0438	0.0641	-0.0286	0.0099	0.0217	-0.0015	0.096	0.1336	0.1002	0.1096	0.0003	-0.0432	-0.003	0.1564	-0.0432	-0.0432	-0.0066
206	-0.0392	-0.0162	0.0103	0.0297	0.009	-0.0301	0.0448	0	0.0252	0.0101	0.0221	0.0045	0.0389	-0.0124	0.0501	-0.0067	-0.0322	-0.0203	-0.0072	-0.0376	-0.0384	0.0321	-0.0099	0.0186	0.024	0.0436	-0.0614	-0.0024	0.0234	0.0121	0.0101	0.0343	0.0027	0.0131	0.0202	-0.0345	-0.0094	-0.0334	0.02	0.0176	-0.0116	0.0253	-0.0158	0.0018	-0.03	0.0005	0.0018	0.0018	0.0122
208	0.0538	-0.0271	-0.0259	-0.0471	-0.0377	-0.0992	0.1251	-0.0719	-0.0772	-0.0464	0.0253	-0.0046	0.0541	0.0537	0.0276	-0.0947	-0.0539	-0.0287	-0.0467	0.0128	0.096	0.0228	-0.0717	-0.0587	0.0832	-0.0771	-0.0922	0.0268	0.0275	0.0496	0.0426	0.0335	0.0859	-0.0102	0.0219	0.0021	-0.0609	-0.0093	-0.0283	-0.0406	-0.074	-0.048	0.0258	-0.0427	0.0308	-0.0428	-0.0427	-0.0427	0.1437
209	0.0611	-0.0114	-0.0268	-0.0413	-0.027	-0.1167	0.1325	-0.0562	-0.0498	-0.064	0.036	-0.0056	0.0648	0.0632	-0.0232	-0.064	-0.0215	0.0037	-0.021	0.0202	0.1033	0.0252	-0.0693	-0.0499	0.0323	-0.0447	-0.0391	0.0362	0.0619	-0.0013	-0.0083	0.043	0.0309	-0.059	0.0667	0.0345	-0.0536	-0.0019	-0.0708	-0.0332	-0.0583	-0.0156	0.0498	-0.0437	0.0132	-0.0354	-0.0437	-0.0437	0.1012
210	0.0603	-0.0122	-0.0193	-0.0322	-0.0229	-0.1176	0.1316	-0.0571	-0.0457	-0.0648	0.0402	0.0102	0.0689	0.0686	-0.024	-0.0798	-0.0223	0.0029	-0.0318	0.0193	0.1108	0.0293	-0.0651	-0.0499	0.0315	-0.0455	-0.0773	0.0416	0.0424	-0.0021	-0.0091	0.0484	0.0426	-0.0536	0.0534	0.0336	-0.0544	0.0056	-0.0716	-0.0341	-0.0591	-0.0164	0.0573	-0.0362	0.0124	-0.0362	-0.0362	-0.0362	0.1003
211	0.0675	0.0795	-0.0525	0.0208	0.0351	-0.028	-0.0304	-0.0403	-0.023	-0.0127	0.0083	-0.0083	-0.0129	0.0084	-0.0426	-0.0086	-0.0076	0.0092	0.0029	-0.124	0.0985	0.0332	-0.0492	-0.0494	0.0092	-0.0267	-0.0543	0.0023	-0.0843	-0.0269	0.0472	-0.0409	0.0323	0.0651	0.0348	-0.0224	-0.0709	0.0036	0.0907	-0.0651	-0.0007	-0.0101	-0.0237	-0.061	-0.054	-0.0673	-0.061	-0.061	-0.0555
212	0.0394	0.0385	-0.0373	0.0384	0.0228	-0.0586	-0.0423	-0.075	-0.0437	0.0191	0.0243	-0.014	-0.0302	-0.0076	-0.0732	-0.0009	-0.0382	-0.0214	0.0188	-0.0985	0.0596	0.0251	-0.081	-0.0667	-0.0663	-0.0198	-0.0516	0.0507	-0.0484	-0.0762	0	-0.0174	0.0267	0.0969	0.0541	-0.0072	-0.0703	-0.0103	0.1038	-0.0333	0.0165	-0.049	-0.0085	-0.0521	-0.1034	-0.0604	-0.0521	-0.0521	-0.0736
213	0.0353	0.0161	-0.0847	0.016	0.0204	-0.0477	-0.0439	-0.0974	-0.0627	0.0424	0.0118	-0.053	-0.0426	-0.0175	-0.0291	-0.0133	-0.0773	-0.0604	0.0064	-0.1126	0.0538	0.031	-0.0852	-0.0755	-0.0122	-0.0589	-0.0741	0.0158	-0.0708	-0.0196	0.0608	-0.0149	0.05	0.1452	0.0026	-0.0296	-0.0844	-0.0161	0.1646	-0.0349	0.0066	-0.0797	-0.031	-0.0994	-0.0925	-0.0745	-0.0994	-0.0994	-0.0378
214	0.0482	0.0477	-0.0468	0.014	0.0033	-0.0348	-0.0497	-0.0721	-0.0798	0.0553	0.0098	-0.0401	-0.0446	-0.0233	-0.0162	-0.0154	-0.0644	-0.0475	0.0044	-0.0997	0.0667	0.0139	-0.0872	-0.0755	-0.0143	-0.046	-0.0611	0.0287	-0.0579	-0.0254	0.0487	-0.0394	0.0629	0.1394	0.0155	-0.0417	-0.0465	-0.0281	0.1401	-0.0407	0.0008	-0.0668	-0.043	-0.0616	-0.0546	-0.0616	-0.0616	-0.0616	-0.0249
216	0.2445	0.063	-0.0752	-0.0855	-0.0895	-0.0756	-0.0552	-0.0131	-0.0582	-0.0604	0.0667	-0.0498	-0.0293	0.0793	-0.0923	-0.05	-0.0865	0.0489	-0.0985	-0.0656	0.2755	0.1104	-0.0257	-0.0275	-0.0484	-0.1014	-0.0333	-0.0641	-0.0321	-0.0496	0.0807	-0.0574	-0.0341	-0.1011	0.0745	0.0984	-0.0437	0.087	-0.0755	-0.0628	-0.0983	-0.0848	-0.0277	-0.0338	-0.0081	-0.0463	-0.0338	-0.0338	-0.0533
218	0.0429	0.0449	-0.0309	-0.0038	-0.0228	-0.0439	-0.0921	-0.0561	-0.0539	0.0151	0.0485	-0.0429	-0.0475	-0.0137	-0.1105	-0.0082	0.0077	-0.0066	0.0332	-0.0463	0.0826	-0.0163	-0.0626	-0.087	-0.1065	-0.0072	-0.0016	0.0675	-0.0004	-0.1114	-0.0623	-0.0194	0.0414	0.068	0.0189	-0.0195	-0.0244	0.019	0.0374	-0.0435	0.0146	-0.0779	0.0291	-0.0269	-0.0824	-0.027	-0.0269	-0.0269	-0.0527
219	0.0412	0.0394	-0.0093	0.0195	-0.0045	-0.0493	-0.0788	-0.0553	-0.0356	0.0284	0.0668	-0.013	-0.0292	-0.0129	-0.0972	0.0051	-0.004	-0.0121	0.0365	-0.0705	0.0793	0.0019	-0.0593	-0.087	-0.1082	-0.0189	-0.0257	0.0683	-0.0058	-0.1169	-0.049	0.0002	0.0484	0.0688	0.0385	-0.0312	-0.036	0.0156	0.0507	-0.049	0.0092	-0.0646	0.0257	-0.0303	-0.0941	-0.0512	-0.0303	-0.0303	-0.0768
51	-0.0649	-0.0567	0.0942	0.0231	0.0075	0.0292	-0.0356	0.0627	0.0866	0.0071	0.0156	0.0322	0.0194	-0.0279	0.1228	0.0037	-0.0461	0.054	-0.0647	0.0767	-0.0356	0.0505	0.0592	0.0976	-0.0085	0.0472	0.0279	-0.0778	-0.0271	0.0615	0.0379	0.0288	-0.0665	-0.0711	0.0047	0.064	0.0529	0.0276	-0.1079	0.1231	0.0128	0.1179	-0.0455	0.0295	0.0552	0.1397	0.0295	0.0295	-0.017
55	-0.0771	-0.039	-0.0336	0.0434	-0.0355	0.072	-0.0699	0.0368	-0.0167	0.0748	-0.1189	-0.0457	-0.0568	-0.1163	-0.055	0.0689	-0.02	-0.1154	-0.0445	-0.0615	-0.0616	-0.0665	0.022	-0.0389	0.0272	0.04	0.0831	0.0273	-0.0593	0.1084	0.0764	-0.0783	0.0574	0.0777	-0.015	-0.0722	-0.0521	-0.0836	0.1221	-0.0151	-0.0068	-0.1056	-0.0236	0.0577	0.0646	-0.0173	0.0577	0.0577	0.0195
56	-0.0488	-0.0368	-0.044	0.0393	-0.0063	-0.0756	0.003	0.0681	0.0104	-0.0728	-0.0182	0.075	0.0955	0.0606	0.0158	-0.025	-0.0241	-0.0135	0.0513	-0.0344	-0.0178	0.0293	0.0554	0.1171	0.0576	0.0692	-0.0333	-0.0142	0.0677	-0.0247	-0.0441	-0.0075	-0.0465	-0.0512	0.0121	-0.0014	0.0562	-0.0128	-0.0443	0.0058	-0.0234	0.0234	-0.0027	0.0661	-0.0393	0.0036	0.0661	0.0661	-0.0221
57	-0.0377	-0.0785	0.114	-0.0153	0.0971	-0.0508	-0.0179	-0.0319	0.1126	-0.048	0.0986	-0.0395	-0.0224	-0.056	0.259	-0.0098	-0.0471	0.1112	-0.0616	0.1526	-0.0637	0.1077	-0.0283	0.1826	-0.0249	-0.062	-0.0439	-0.0247	-0.024	-0.0186	-0.0338	0.1318	-0.0654	-0.095	-0.0379	0.142	0.1538	0.1306	-0.0631	0.3239	0.1158	0.2666	-0.0507	0.0306	-0.0373	0.2718	0.0306	0.0306	-0.0409
58	-0.0377	-0.0785	0.114	-0.0153	0.0971	-0.0508	-0.0179	-0.0319	0.1126	-0.048	0.0986	-0.0395	-0.0224	-0.056	0.259	-0.0098	-0.0471	0.1112	-0.0616	0.1526	-0.0637	0.1077	-0.0283	0.1826	-0.0249	-0.062	-0.0439	-0.0247	-0.024	-0.0186	-0.0338	0.1318	-0.0654	-0.095	-0.0379	0.142	0.1538	0.1306	-0.0631	0.3239	0.1158	0.2666	-0.0507	0.0306	-0.0373	0.2718	0.0306	0.0306	-0.0409
59	-0.064	-0.0799	0.044	0.0249	-0.0457	-0.0023	-0.0359	0.0978	0.0176	0.0504	-0.0442	0.1089	-0.0238	0.0237	-0.0335	0.0055	-0.0734	-0.0399	0.0452	0.0078	-0.0838	-0.0434	0.0951	0.0793	-0.02	0.0198	0.0047	-0.0178	0.0579	0.0549	0.0729	-0.0111	-0.0668	-0.0464	0.0855	-0.0091	0.1025	-0.0455	-0.0395	0.023	-0.002	-0.0259	-0.077	0.1041	0.0112	-0.0041	0.1041	0.1041	-0.0173
61	-0.0275	-0.0568	-0.0764	-0.0518	-0.0757	-0.0706	0.2743	-0.0184	-0.012	-0.0678	-0.0543	-0.0759	0.1242	-0.0342	-0.0936	-0.0262	0.1411	-0.0334	-0.0847	0.1328	-0.0169	-0.0493	-0.0357	-0.043	0.0851	-0.0236	0.0029	0.1218	0.1476	0.0864	-0.0869	0.1286	0.0645	-0.1148	-0.0328	0.039	-0.0366	-0.0556	-0.0829	-0.0329	-0.0621	-0.0277	0.1791	-0.0267	0.13	-0.035	-0.0267	-0.0267	0.2388
62	0.0364	-0.0457	0.0449	0.0138	-0.0085	-0.0242	-0.0599	0.0488	0.0469	-0.0214	0.0329	-0.0087	0.0101	-0.0294	0.0985	0.006	-0.0413	0.038	-0.0674	0.017	0.0503	0.1019	0.0407	0.0534	-0.0024	0.0187	-0.0173	-0.048	-0.041	0.0351	0.0718	0.0086	-0.0575	-0.112	0.0448	0.0563	0.0265	0.0532	-0.0864	0.0697	-0.0136	0.0478	-0.0698	0.0114	0.0184	0.0738	0.0114	0.0114	-0.0392
64	0.1156	-0.021	0.0051	-0.036	-0.0949	0.0151	-0.0519	0.0007	-0.0012	-0.0071	-0.0186	-0.0402	-0.0846	0.0265	-0.0329	-0.0104	-0.106	-0.0476	-0.1238	-0.0436	0.0937	-0.0211	-0.0074	-0.0823	-0.0039	-0.0128	0.0386	-0.067	-0.0662	0.0723	0.1235	-0.0852	-0.037	-0.0416	0.0779	0.0498	-0.0632	-0.0199	-0.0347	-0.0595	-0.1012	-0.0918	-0.0015	0.0549	0.0659	-0.0617	0.0549	0.0549	-0.0125
66	0.1083	0.0096	0.042	-0.0391	0.0318	-0.0438	-0.013	-0.0373	0.0689	-0.0743	0.1131	-0.0283	-0.0411	0.0259	0.0872	-0.0285	-0.0193	0.1536	-0.052	0.039	0.064	0.084	-0.0271	0.0474	-0.0053	-0.0841	-0.0701	-0.0323	-0.044	-0.051	0.0356	0.0639	-0.0667	-0.115	0.0169	0.1033	0.0485	0.1334	-0.0894	0.1354	0.0605	0.1447	-0.0728	-0.0165	-0.0345	0.1332	-0.0165	-0.0165	-0.0297
67	0.0762	-0.0221	0.0166	0.0436	-0.0685	-0.0068	-0.0363	0.0703	0.0318	-0.004	0.0178	0.0295	0.005	0.0005	-0.063	0.0492	-0.0697	0.0179	-0.0775	-0.0529	0.1134	0.0419	0.0556	-0.0221	-0.0175	-0.0097	0.0001	-0.0431	-0.0423	0.0463	0.1266	-0.0364	-0.0339	-0.1009	0.0934	0.0113	-0.0351	0.0331	-0.094	-0.0314	-0.0648	-0.0554	-0.0566	0.058	0.0566	-0.0087	0.058	0.058	-0.0219
68	0.0981	-0.0364	0.0064	0.0268	-0.0832	-0.0149	-0.0485	0.0103	0.005	-0.0121	-0.0152	0.0027	-0.0551	0.0257	-0.0711	0.0262	-0.0861	0.0036	-0.0756	-0.0049	0.0866	0.0002	0.0076	-0.0646	-0.0513	-0.0177	0.0253	-0.0637	-0.0629	0.0236	0.0832	-0.0569	-0.1043	-0.1277	0.0791	0.103	-0.0349	0.0167	-0.0958	-0.0333	-0.0666	-0.0635	-0.0397	0.0416	0.0235	-0.0604	0.0416	0.0416	-0.0736
69	-0.0282	-0.0854	0.13	-0.0442	0.0866	-0.0639	-0.0497	-0.0366	0.107	-0.0611	0.093	-0.0234	0.0053	-0.0358	0.2834	-0.0486	-0.056	0.0981	-0.0721	0.177	-0.0393	0.0972	-0.0389	0.1678	-0.0404	-0.0709	-0.0236	-0.0191	-0.0308	-0.0378	-0.0511	0.1187	-0.0535	-0.1018	-0.026	0.1664	0.1366	0.1134	-0.0762	0.2796	0.0965	0.2577	-0.0097	-0.0033	0.0037	0.2837	-0.0033	-0.0033	-0.029
70	-0.0563	-0.0015	-0.0378	-0.0273	0.002	0.0387	0.0633	-0.0339	-0.0508	-0.0292	-0.0515	-0.0332	0.0522	-0.0414	-0.0674	-0.0317	0.1256	-0.0073	0.023	0.0841	-0.0574	-0.0706	-0.0021	-0.0365	0.073	-0.0141	0.0124	0.0689	0.0198	0.046	-0.0608	0.0341	0.0782	0.0236	-0.1065	-0.0514	-0.0063	0.0038	-0.0069	-0.0442	0.0306	-0.0349	0.0721	-0.0463	0.0355	-0.0214	-0.0463	-0.0463	0.1152
71	-0.022	-0.0712	0.0423	0.0336	-0.0369	-0.0102	-0.0313	0.0354	0.0385	-0.0074	-0.0688	0.0428	0.0599	0.0263	-0.0414	0.0143	-0.0564	-0.0229	-0.0512	0.0286	-0.0214	-0.0388	0.0248	-0.016	0.0657	0.0369	0.0633	-0.0423	-0.0415	0.0471	0.0318	-0.0356	-0.0996	-0.1042	0.0526	0.0858	-0.0177	-0.0368	-0.0724	0.0026	-0.0266	-0.0089	0.0149	0.0338	0.0407	-0.0245	0.0338	0.0338	-0.0502
74	-0.0316	-0.0346	0.0581	-0.0334	0.0708	-0.0297	0.0052	-0.0046	0.0725	-0.0519	0.0439	0.0024	0.0977	-0.012	0.1428	-0.0478	-0.0219	0.0824	-0.0214	0.0614	-0.0405	0.0689	0.0015	0.127	0.1247	-0.0409	-0.0561	-0.0369	-0.0299	0.0212	0.008	0.0696	-0.0443	-0.0489	-0.0231	0.0632	0.0646	0.0643	-0.042	0.1578	0.0724	0.1754	-0.0629	-0.0253	-0.0184	0.1556	-0.0253	-0.0253	-0.0011
75	0.0564	0.0604	-0.0715	-0.0095	-0.0335	0.0133	-0.0786	-0.0178	-0.0729	-0.0089	0.0079	-0.0753	-0.0049	-0.0169	-0.0762	-0.0039	0.0253	0.0255	-0.0225	-0.0329	0.0836	0.0221	-0.0192	-0.0424	-0.0473	0.0104	-0.0048	-0.0106	-0.0348	-0.046	0.0385	-0.0538	-0.0013	0.044	0.0261	-0.0019	-0.0068	0.0199	0.001	-0.0613	-0.0198	-0.0687	-0.0116	-0.0551	-0.0482	-0.0385	-0.0551	-0.0551	-0.0517
76	-0.0355	-0.0826	0.0392	-0.0419	-0.0022	-0.0487	-0.0823	0.0347	0.0012	-0.0833	0.0109	0.0355	-0.029	0.0668	0.1447	-0.0858	-0.0533	0.0447	0.0354	0.1361	-0.0304	0.0313	0.0437	0.1692	-0.0352	-0.0099	-0.0085	-0.06	0.0406	-0.0351	-0.0671	0.0216	-0.0757	-0.0991	-0.0795	0.1192	0.1642	0.0661	-0.1296	0.1326	0.0244	0.094	-0.007	0.0494	-0.0186	0.1304	0.0494	0.0494	-0.0325
77	0.0975	-0.0182	0.0058	-0.0299	0.016	-0.0903	-0.0241	-0.0652	0.0045	-0.0875	0.0591	-0.054	-0.0369	0.0439	0.103	-0.0493	-0.0866	0.0967	-0.0761	0.0695	0.0861	0.0932	-0.0679	0.0614	-0.0332	-0.0682	-0.0501	-0.0642	-0.0635	-0.0331	0.0265	0.0174	-0.1049	-0.1095	0.0224	0.1773	0.0394	0.0911	-0.0777	0.1346	0.0264	0.1106	-0.0403	-0.0339	-0.0519	0.1075	-0.0339	-0.0339	-0.0555
78	0.0829	0.0241	0.0378	0.017	-0.0202	0.0019	-0.0151	0.0333	0.0647	-0.0285	0.0128	0.0611	-0.0266	0.028	-0.0397	0.0176	-0.0048	0.0558	-0.0375	-0.0775	0.0598	0.0236	0.0373	-0.0121	0.0004	0.0136	-0.0057	-0.0427	-0.0544	0.0529	0.0751	-0.0401	-0.0771	-0.1005	0.1251	0.0179	-0.0618	0.0564	-0.0748	-0.0373	-0.0373	0.0053	-0.0832	0.048	0.005	-0.0394	0.048	0.048	-0.0526
83	0.1052	-0.0186	0.0259	0.0356	-0.0645	-0.0008	-0.0328	0.0164	0.0338	-0.013	0.0198	0.0221	-0.0383	0.0422	-0.0737	0.0372	-0.0803	-0.0035	-0.0855	-0.032	0.1061	0.009	0.0226	-0.0639	-0.0687	-0.0004	0.0244	-0.0646	-0.0538	0.0065	0.0694	-0.0429	-0.0803	-0.0949	0.0969	0.0572	-0.0425	0.0291	-0.103	-0.0504	-0.0838	-0.0561	0.0059	0.0673	0.0293	-0.0676	0.0673	0.0673	-0.0808
88	-0.0511	-0.0451	-0.0024	0.0377	-0.0261	0.0096	0.0409	-0.0002	0.0006	0.0424	-0.023	-0.0044	0.022	-0.0363	-0.0399	0.0331	0.005	-0.0517	-0.0134	0.0246	-0.0386	-0.0322	0.0051	-0.0326	-0.0009	-0.0015	0.0083	0.0274	0.0232	0.0232	-0.0187	0.0341	0.02	-0.0033	-0.0262	-0.0222	-0.0121	-0.0336	0.0036	0.0012	-0.0155	-0.0423	0.0314	0.0228	0.0297	-0.0309	0.0228	0.0228	0.0258
92	-0.0337	-0.0616	0.1246	-0.0604	0.1103	-0.0318	-0.0301	-0.0129	0.1391	-0.054	0.1317	-0.0247	0.0207	-0.0453	0.2822	-0.0498	-0.024	0.1302	-0.0484	0.1467	-0.0489	0.1167	-0.0006	0.1926	0.0166	-0.0763	-0.0582	-0.039	-0.032	-0.0058	-0.019	0.1424	-0.0464	-0.0947	-0.0501	0.111	0.1374	0.1371	-0.0691	0.2805	0.1202	0.3022	-0.065	-0.0274	-0.0017	0.297	-0.0274	-0.0274	-0.0095
99	-0.0577	-0.0819	0.0357	0.0004	-0.0785	0.0165	0.0619	0.0853	0.0102	-0.0181	-0.0571	0.0362	0.0965	-0.0469	-0.0563	-0.004	0.0369	-0.0211	-0.0575	0.1077	-0.013	-0.0346	0.0839	0.0123	0.0674	0.022	0.0401	0.0218	0.0475	0.1486	0.0418	0.0285	0.0269	-0.115	0.0044	-0.0153	0.0173	-0.0018	-0.1455	-0.0206	-0.0498	-0.0488	0.0333	0.0522	0.134	0.0147	0.0522	0.0522	0.1387
101	-0.0618	-0.0403	-0.0724	-0.0104	-0.0185	-0.0251	0.0661	-0.0353	-0.0738	-0.0223	-0.1003	-0.0761	0.0491	-0.0531	-0.0813	-0.0173	0.0535	-0.0752	-0.0009	0.0661	-0.0338	-0.0537	-0.0525	-0.0362	0.0529	-0.0279	0.0152	0.0759	0.0018	0.053	-0.0372	0.0078	0.0602	0.0181	-0.0746	0.028	-0.0451	-0.0683	0.05	-0.0372	0.0043	-0.0737	0.0999	-0.0685	0.0383	-0.0394	-0.0685	-0.0685	0.0972
409	-0.0376	-0.0585	0.0092	-0.0818	-0.0858	0.0025	0.102	0.1129	-0.087	0.0469	-0.0311	0.0554	0.0725	0.0056	-0.0204	-0.043	-0.0021	-0.0435	0.0333	0.0978	-0.0437	-0.017	0.0915	0.128	0.1033	-0.0919	-0.0238	0.0702	0.1791	0.0847	0.0195	0.052	0.1293	-0.05	-0.0928	-0.0709	0.1239	-0.0324	-0.0431	0.0195	-0.0139	-0.0794	-0.0057	0.0756	0.1408	0.0672	0.0756	0.0756	0.2287
410	-0.0243	-0.0485	0.0879	-0.066	0.0049	0	-0.0544	0.0189	0.0062	0.0153	0.0513	-0.0053	0.0052	-0.0384	0.1268	-0.0454	-0.042	0.0497	-0.024	0.1411	-0.0295	0.055	0.0237	0.1337	0.001	-0.0569	-0.0014	-0.0196	0.031	0.0073	-0.0246	0.062	0.0042	-0.0629	-0.0744	0.0556	0.1443	0.0816	-0.0747	0.1626	0.0585	0.097	-0.0456	0.0107	0.0177	0.1791	0.0107	0.0107	0.0224
411	-0.0095	-0.045	0.0685	-0.06	0.0109	-0.0089	-0.0384	0.0433	0.0222	-0.0186	0.0323	-0.0059	0.0112	-0.0224	0.1262	-0.0294	-0.0427	0.0657	-0.053	0.1072	-0.0052	0.061	0.0198	0.1322	0.017	-0.0575	0.0146	-0.0161	0.0096	-0.0016	0.008	0.0405	0.0139	-0.0781	-0.0584	0.0757	0.1083	0.0643	-0.0774	0.1599	0.0496	0.1047	-0.0088	0.0101	0.069	0.2014	0.0101	0.0101	0.0447
413	0.2338	0.1137	-0.047	-0.0651	-0.0228	-0.0599	-0.0087	-0.0597	0.0189	-0.1071	0.1271	-0.0153	-0.0308	0.1175	-0.0746	-0.0764	0.0053	0.177	-0.0401	-0.0724	0.1913	0.0871	-0.0365	-0.0635	-0.0218	-0.0511	-0.1012	-0.0821	-0.0564	-0.0776	0.0602	-0.0105	-0.1294	-0.1341	0.0977	0.0979	-0.0642	0.1164	-0.1122	-0.0471	-0.0264	0.0528	-0.0931	-0.0742	-0.1047	-0.0643	-0.0742	-0.0742	-0.09
415	-0.0418	-0.0454	-0.0043	-0.0578	-0.0405	-0.0277	0.2814	-0.0337	0.0116	-0.0083	0.0262	-0.0247	0.1262	-0.0479	-0.059	-0.0442	0.154	0.0012	-0.0162	0.1325	-0.0822	-0.0512	-0.0126	-0.048	0.129	-0.0605	-0.069	0.1332	0.1589	0.0961	-0.0656	0.1881	0.0942	-0.0852	-0.0531	-0.0529	-0.0028	-0.0177	-0.0633	-0.0107	-0.0025	0.0185	0.0806	-0.0378	0.0939	-0.0279	-0.0378	-0.0378	0.2584
416	-0.0246	-0.0738	-0.056	-0.0913	-0.0953	-0.0377	0.2635	-0.0313	-0.0765	0.015	-0.0789	-0.0805	0.0747	-0.0762	-0.0482	-0.0408	0.07	-0.1003	-0.0793	0.1408	-0.0548	-0.0576	-0.044	-0.0269	0.1504	-0.0947	-0.0017	0.1423	0.1555	0.1567	-0.0249	0.1116	0.1536	-0.0445	-0.0748	-0.0196	0.0005	-0.0685	0.0186	-0.0062	-0.0416	-0.0905	0.1038	-0.0083	0.1671	-0.0084	-0.0083	-0.0083	0.3216
418	-0.0379	-0.0838	-0.0494	-0.0739	-0.0778	-0.081	0.2514	-0.0372	-0.0424	-0.0283	-0.0431	-0.078	0.1021	-0.0529	-0.079	-0.0483	0.0974	-0.0688	-0.0535	0.1474	-0.0357	-0.0672	-0.0536	-0.049	0.0997	-0.0673	-0.0159	0.153	0.1538	0.1259	-0.0724	0.1348	0.104	-0.0503	-0.0432	0.0036	-0.0096	-0.0577	0.0065	-0.0058	-0.0309	-0.0548	0.1437	-0.0246	0.1321	-0.008	-0.0246	-0.0246	0.2783
422	-0.059	-0.0246	-0.0779	0.0016	0.0059	-0.0447	0.0901	-0.0657	-0.0635	-0.0419	-0.0958	-0.0625	0.0328	-0.0233	-0.0718	0.0022	0.063	-0.0574	0.0186	0.0564	-0.0518	-0.0708	-0.0821	-0.06	0.0137	0.0065	0.0662	0.0729	0.0237	0.0063	-0.0818	0.0047	0.0218	0.0172	-0.0318	0.0507	-0.0564	-0.0755	0.0428	-0.0382	0.0075	-0.0393	0.1343	-0.0715	0.0103	-0.0591	-0.0715	-0.0715	0.065
424	0.2471	0.0432	-0.0679	-0.0966	-0.1006	-0.0955	-0.1	-0.0599	-0.0768	-0.1176	0.0706	-0.0675	-0.0504	0.1157	-0.0851	-0.091	-0.0668	0.0915	-0.0896	0.0081	0.2577	0.0556	-0.0605	-0.0801	-0.0895	-0.0817	-0.022	-0.0777	-0.052	-0.0632	0.038	-0.071	-0.1101	-0.1147	0.0672	0.1639	-0.0281	0.1025	-0.1078	-0.0577	-0.0869	-0.0692	0.0045	-0.0515	-0.0446	-0.0599	-0.0515	-0.0515	-0.0856
425	0.2471	0.0432	-0.0679	-0.0966	-0.1006	-0.0955	-0.1	-0.0599	-0.0768	-0.1176	0.0706	-0.0675	-0.0504	0.1157	-0.0851	-0.091	-0.0668	0.0915	-0.0896	0.0081	0.2577	0.0556	-0.0605	-0.0801	-0.0895	-0.0817	-0.022	-0.0777	-0.052	-0.0632	0.038	-0.071	-0.1101	-0.1147	0.0672	0.1639	-0.0281	0.1025	-0.1078	-0.0577	-0.0869	-0.0692	0.0045	-0.0515	-0.0446	-0.0599	-0.0515	-0.0515	-0.0856
426	-0.0357	-0.0762	0.0914	0.0211	0.0043	-0.0027	-0.0426	0.0412	0.1208	0.0001	0.0173	0.017	-0.0225	-0.0224	0.0763	0.0255	-0.0385	0.0408	-0.0629	0.076	-0.0322	0.0236	0.031	0.0517	-0.0603	0.0298	0.0521	-0.0536	-0.0278	0.0109	-0.0024	0.0468	-0.1046	-0.128	0.0289	0.134	0.0418	0.0227	-0.1023	0.1162	0.0121	0.1213	0.0078	0.0267	0.0337	0.0953	0.0267	0.0267	-0.0801
427	-0.0488	-0.0473	-0.069	-0.0066	-0.0355	-0.0695	0.1714	0.0638	-0.0271	-0.0667	-0.0623	0.0209	0.0813	0.046	-0.0217	0.009	0.0632	-0.0323	0.0221	0.0404	-0.0387	-0.0182	0.0453	0.0839	0.0601	-0.0183	-0.0293	0.0315	0.1321	0.0377	-0.0567	0.0382	-0.0029	-0.0824	-0.0254	0.011	0.0311	-0.067	-0.0568	-0.0192	-0.0526	-0.0141	0.0596	0.066	0.048	-0.0214	0.066	0.066	0.1151
428	-0.037	-0.0455	0.041	-0.0047	0.0512	-0.0552	0.0235	0.0532	0.0496	-0.0648	0.0293	0.0394	0.0082	0.0665	0.1382	-0.0041	-0.0348	0.0445	0.0239	0.0547	-0.0452	0.0535	0.0422	0.1868	-0.018	-0.0164	-0.0399	-0.054	0.0466	-0.0354	-0.0465	0.04	-0.0822	-0.0744	-0.0173	0.0877	0.1162	0.0181	-0.0675	0.1323	0.0241	0.1458	-0.0051	0.0762	-0.0334	0.1177	0.0762	0.0762	-0.0453
430	-0.0296	-0.0426	-0.0061	-0.0601	-0.0791	-0.0128	0.1199	0.0872	-0.0478	0.0212	-0.0178	0.0505	0.061	0.0298	-0.042	-0.0246	0.0387	-0.0193	0.0268	0.0908	-0.0486	-0.0327	0.0708	0.0865	0.0418	-0.051	-0.008	0.0611	0.1867	0.0257	-0.0437	0.0678	0.0662	-0.0757	-0.0686	-0.0259	0.1003	-0.0374	-0.0688	0	-0.0292	-0.0469	0.0476	0.0665	0.0984	0.0165	0.0665	0.0665	0.1593
431	-0.0264	-0.0444	0.0275	-0.0843	-0.0684	0.0166	0.1182	0.0771	-0.0695	0.0194	-0.022	0.0446	0.0617	0.0281	0.002	-0.0538	-0.0046	-0.0709	0.0225	0.0891	-0.0545	-0.032	0.0765	0.1112	0.0975	-0.0611	-0.0347	0.0344	0.16	0.0988	0.0003	0.0411	0.1019	-0.0151	-0.0703	-0.0734	0.1089	-0.0349	-0.0393	-0.0142	-0.0497	-0.0653	0.0251	0.1001	0.0925	0.0023	0.1001	0.1001	0.1825
432	0.0014	-0.0195	-0.0017	-0.0478	-0.0518	0.0166	0.1909	0.0771	-0.013	0.036	-0.0304	0.0362	0.0533	0.028	-0.0064	0.011	0.0119	-0.0793	-0.0258	0.012	-0.0629	-0.0079	0.0607	0.0912	0.0775	-0.0445	-0.0264	0.026	0.1599	0.0738	0.0002	0.0577	0.0685	-0.0359	-0.0288	-0.0402	0.0464	-0.0849	0.0209	-0.0414	-0.083	-0.0321	0.0583	0.0896	0.0883	-0.0685	0.0896	0.0896	0.118
433	-0.0528	-0.0797	0.0346	0.0643	-0.0478	0.0129	-0.0191	0.12	0.0505	0.0157	-0.0384	0.1257	-0.0096	0.0227	-0.045	0.0779	-0.0516	-0.0497	0.0301	-0.0282	-0.0482	-0.0372	0.1262	0.0752	-0.04	0.0084	0.0498	-0.0359	0.0647	0.0352	0.0565	-0.0142	-0.0516	-0.0562	0.1007	-0.0389	0.086	-0.017	-0.0743	-0.0217	-0.0551	-0.0374	-0.0352	0.1509	0.033	-0.0389	0.1509	0.1509	-0.0521
436	0.0566	0.0738	-0.0544	0.0818	0.0362	-0.0249	-0.0211	-0.0597	-0.022	-0.0221	0.0243	-0.0352	-0.0088	0.0177	-0.0146	0.0085	-0.0046	0.0223	-0.005	-0.0923	0.0516	0.0718	-0.0638	-0.0579	-0.0736	0.1087	-0.0463	-0.0121	-0.0613	-0.0825	-0.0046	-0.0354	-0.0445	0.0407	0.0479	0.0131	-0.0741	0.0017	0.0477	-0.052	-0.0064	-0.012	0.0118	-0.0641	-0.1146	-0.0842	-0.0641	-0.0641	-0.1098
437	-0.0464	-0.0683	0.1159	0.0754	-0.0783	0.0842	-0.0327	0.1114	0.1188	0.1219	-0.0117	0.0672	-0.0401	-0.0524	-0.0835	0.101	-0.0502	-0.0683	-0.066	-0.0268	-0.0535	-0.0677	0.0957	-0.0637	-0.0706	0.1046	0.1094	-0.0212	0.0046	0.0765	0.0596	-0.0144	-0.0602	-0.0748	0.1071	-0.0275	-0.0273	-0.0755	-0.0679	-0.0303	-0.0553	-0.036	-0.0039	0.1273	0.1143	-0.0325	0.1273	0.1273	-0.0457
438	-0.053	-0.0832	0.1093	0.0605	-0.0932	0.1026	-0.0392	0.0966	0.0873	0.1403	-0.0265	0.0524	-0.055	-0.0673	-0.0318	0.0861	-0.0817	-0.0998	-0.0809	-0.0334	-0.0683	-0.0743	0.0891	-0.0726	-0.0189	0.0731	0.0946	-0.036	-0.0103	0.1282	0.1112	-0.0293	-0.0168	-0.0314	0.0756	-0.059	-0.0339	-0.0904	-0.0245	-0.0368	-0.0702	-0.0675	-0.0354	0.1208	0.1327	-0.039	0.1208	0.1208	-0.0023
441	-0.0379	-0.0838	-0.0494	-0.0739	-0.0778	-0.081	0.2514	-0.0372	-0.0424	-0.0283	-0.0431	-0.078	0.1021	-0.0529	-0.079	-0.0483	0.0974	-0.0688	-0.0535	0.1474	-0.0357	-0.0672	-0.0536	-0.049	0.0997	-0.0673	-0.0159	0.153	0.1538	0.1259	-0.0724	0.1348	0.104	-0.0503	-0.0432	0.0036	-0.0096	-0.0577	0.0065	-0.0058	-0.0309	-0.0548	0.1437	-0.0246	0.1321	-0.008	-0.0246	-0.0246	0.2783
443	-0.0798	0.024	-0.0913	0.034	0.03	0.0268	-0.09	-0.0791	-0.0843	0.0795	-0.085	-0.1199	-0.0895	-0.0948	-0.1209	0.0595	0.0555	-0.1107	0.0543	-0.0443	-0.0776	-0.1091	-0.0955	-0.1058	-0.092	0.0406	0.092	0.1111	-0.0378	-0.0657	-0.1143	-0.0568	0.0621	0.2073	-0.0851	-0.0383	-0.0515	-0.0996	0.2641	-0.0477	0.077	-0.0967	0.1018	-0.0665	-0.0596	-0.0499	-0.0665	-0.0665	-0.0631
445	0.1068	-0.0527	-0.0182	-0.0527	-0.0546	-0.0936	-0.0523	0.0023	-0.0512	-0.0034	0.0367	0.028	-0.0364	0.0968	-0.0458	-0.0633	-0.1107	-0.0002	0.0313	0.0038	0.062	0.0288	0.0063	0.0385	-0.0427	-0.1172	-0.0908	-0.0342	0.029	-0.0426	0.0503	0.01	-0.0957	-0.119	0.0254	0.1117	0.057	0.0088	-0.0372	0.0003	-0.0247	-0.0382	-0.0643	-0.008	-0.0759	-0.0767	-0.008	-0.008	-0.0899
446	-0.0223	-0.0733	0.1168	0.0106	0.0206	-0.0035	-0.0247	0.0466	0.1559	-0.0157	0.0217	0.0224	-0.0181	-0.0045	0.1016	0.0299	-0.0581	0.025	-0.0735	0.0901	-0.0081	0.013	0.0204	0.0526	-0.0589	0.0302	0.055	-0.0507	-0.0249	0.01	-0.002	0.031	-0.098	-0.1063	0.0505	0.1144	0.0422	0.0231	-0.0994	0.1153	0.0113	0.1242	0.0332	0.0521	0.0391	0.0982	0.0521	0.0521	-0.0772
447	-0.0223	-0.0733	0.1168	0.0106	0.0206	-0.0035	-0.0247	0.0466	0.1559	-0.0157	0.0217	0.0224	-0.0181	-0.0045	0.1016	0.0299	-0.0581	0.025	-0.0735	0.0901	-0.0081	0.013	0.0204	0.0526	-0.0589	0.0302	0.055	-0.0507	-0.0249	0.01	-0.002	0.031	-0.098	-0.1063	0.0505	0.1144	0.0422	0.0231	-0.0994	0.1153	0.0113	0.1242	0.0332	0.0521	0.0391	0.0982	0.0521	0.0521	-0.0772
242	-0.046	0.0183	-0.0013	-0.0017	0.0492	0.0294	-0.025	0.0067	0.0256	0.0447	-0.0042	-0.0757	-0.0254	-0.0839	0.0564	0.0488	0.0289	0.0042	-0.0346	0.0207	-0.0417	0.0445	-0.0168	0.084	-0.0395	0.0141	0.053	0.0222	-0.002	-0.0382	-0.0618	0.0289	0.0273	0.0352	-0.07	0.0392	0.0385	-0.0055	0.0857	0.0984	0.0629	0.0848	0.0295	-0.0265	-0.0008	0.1149	-0.0265	-0.0265	-0.0418
243	-0.0133	-0.0125	0.0115	-0.055	-0.0008	0.036	-0.0102	-0.0387	-0.014	-0.0486	-0.0126	0.0307	0.0661	0.0287	0.0713	-0.0844	0.0064	0.0482	0.0119	0.046	-0.0622	-0.0401	0.016	0.0049	0.193	-0.0501	-0.0403	-0.0586	-0.0328	0.0682	0.0363	-0.0019	-0.0036	-0.0082	-0.0759	-0.0208	0.0243	0.0427	-0.0387	0.0113	0.0196	0.0289	-0.072	-0.0157	-0.0088	0.0092	-0.0157	-0.0157	0.0584
244	-0.0157	-0.04	0.0028	0.0174	-0.0365	-0.0164	-0.0459	0.0025	-0.0227	-0.051	-0.0151	0.0033	0.0886	-0.0049	0.0356	-0.0369	0.004	0.0208	-0.0155	0.0748	-0.0209	0.0074	0.0136	0.0185	0.0595	0.064	0.0072	-0.0111	0.0146	-0.0091	-0.041	-0.0044	-0.0434	-0.073	-0.0284	0.0267	0.0593	0.0402	-0.1035	0.0214	-0.0078	-0.0068	0.0004	0.0193	-0.0112	0.0192	0.0193	0.0193	-0.0065
246	-0.0423	-0.0832	0.0158	0.0549	-0.0489	-0.0055	-0.0392	0.0945	0.0144	-0.0027	-0.0808	0.1056	-0.027	0.0538	-0.0035	0.0023	-0.0767	-0.0432	0.0087	0.0045	-0.0538	-0.0217	0.0918	0.0749	-0.0232	0.0665	0.0347	-0.0543	0.0213	0.0517	0.0364	-0.0476	-0.095	-0.0996	0.0323	0.0375	0.0493	-0.0488	-0.0677	-0.0052	-0.0386	-0.0292	-0.0304	0.1008	0.0329	-0.0323	0.1008	0.1008	-0.0455
247	-0.0498	-0.0819	0.0898	0.0524	0.0234	-0.0105	-0.0379	0.0229	0.0917	-0.0077	-0.0034	0.0299	-0.0245	-0.0261	0.1454	0.0197	-0.0775	0.0267	-0.0537	0.0619	-0.0546	0.0507	0.0144	0.0709	-0.0308	0.0656	0.0671	-0.0593	-0.0336	0.0404	0.0272	0.0223	-0.0938	-0.0984	0.0523	0.0949	0.0402	0.0169	-0.0727	0.1333	0.0251	0.1197	-0.0312	0.0251	0.0321	0.1124	0.0251	0.0251	-0.0505
248	-0.0867	-0.0327	0.035	0.0305	0.0681	-0.005	-0.0969	-0.061	0.0087	0.0228	0.0479	-0.0353	-0.0315	-0.0601	0.1135	-0.0172	-0.0013	0.0073	0.0375	0.0737	-0.0595	0.0288	-0.0374	0.0368	-0.0739	0.0337	0.0019	0.0294	-0.0197	-0.0726	-0.0962	0.0611	0.0303	0.0756	-0.0919	0.0048	0.0748	0.0599	0.0326	0.1201	0.0951	0.0712	0.0284	-0.0484	-0.0664	0.1179	-0.0484	-0.0484	-0.045
249	0.0808	-0.0433	-0.0421	-0.0882	-0.0922	-0.0571	0.0756	-0.0715	-0.0934	-0.0044	0.0174	-0.0791	0.0129	-0.0207	-0.0135	-0.0826	-0.0285	-0.0199	-0.0679	0.0714	0.0465	0.0016	-0.0596	-0.0627	0.077	-0.1182	-0.0835	0.0438	0.0446	0.0833	0.1013	0.0505	0.0531	-0.0264	0.0306	0.0109	0.0227	0.0161	-0.0195	-0.0069	-0.0403	-0.0891	-0.0321	-0.0506	0.0312	-0.034	-0.0506	-0.0506	0.1524
250	-0.0763	0.0001	-0.0778	-0.0257	0.0036	0.0362	0.0732	-0.0656	-0.0359	-0.0318	-0.0499	-0.0316	0.0205	-0.0397	-0.0492	-0.0301	0.1106	-0.0597	0.0246	0.0191	-0.0391	-0.0857	-0.0171	-0.0386	0.0779	-0.0291	0.014	0.0705	0.0214	0.0767	-0.0758	0.0357	0.1505	0.1209	-0.1215	-0.1163	-0.0463	0.0387	0.053	-0.0717	-0.0052	-0.0749	0.107	-0.0364	0.0455	-0.0364	-0.0364	-0.0364	0.15
251	0.0808	-0.0433	-0.0421	-0.0882	-0.0922	-0.0571	0.0756	-0.0715	-0.0934	-0.0044	0.0174	-0.0791	0.0129	-0.0207	-0.0135	-0.0826	-0.0285	-0.0199	-0.0679	0.0714	0.0465	0.0016	-0.0596	-0.0627	0.077	-0.1182	-0.0835	0.0438	0.0446	0.0833	0.1013	0.0505	0.0531	-0.0264	0.0306	0.0109	0.0227	0.0161	-0.0195	-0.0069	-0.0403	-0.0891	-0.0321	-0.0506	0.0312	-0.034	-0.0506	-0.0506	0.1524
252	0.0988	-0.0328	-0.0448	-0.1103	-0.1168	-0.0697	0.1183	-0.0701	-0.1018	-0.0116	0.0523	-0.0894	0.0449	-0.0185	-0.0104	-0.0924	-0.0145	-0.022	-0.0774	0.064	0.0853	0.0122	-0.0631	-0.0627	0.094	-0.1353	-0.1054	0.0565	0.0842	0.0881	0.1135	0.0708	0.0991	-0.0086	0.056	-0.0272	0.0183	0.02	-0.0431	-0.0326	-0.0777	-0.1122	-0.0161	-0.0489	0.0555	-0.0405	-0.0489	-0.0489	0.2122
253	0.228	0.0461	-0.0629	-0.0958	-0.0665	-0.0489	-0.068	-0.0549	-0.046	-0.0793	0.0897	-0.0417	-0.0312	0.0812	-0.0344	-0.1001	-0.0743	0.0799	-0.0754	-0.0659	0.2336	0.0939	-0.0172	-0.0541	0.0412	-0.1391	-0.1085	-0.0893	-0.0823	0.0104	0.147	-0.0306	-0.0218	-0.0764	0.0368	0.0483	-0.0564	0.12	-0.0695	-0.0631	-0.0715	-0.0601	-0.1028	-0.0715	-0.0396	-0.059	-0.0715	-0.0715	-0.0223
254	0.2293	0.0003	-0.0733	-0.0746	-0.0785	-0.0884	-0.0804	-0.0612	-0.0797	-0.0606	0.0727	-0.0521	-0.015	0.0811	-0.0198	-0.0889	-0.1429	0.0237	-0.1075	-0.0596	0.2565	0.1151	-0.041	-0.0552	0.0091	-0.1578	-0.1064	-0.0956	-0.0948	0.0104	0.1698	-0.0389	-0.0281	-0.0826	0.0493	0.0961	-0.0668	0.0847	-0.0508	-0.0631	-0.1048	-0.0954	-0.0633	-0.0902	-0.0333	-0.0902	-0.0902	-0.0902	-0.0535
255	0.2293	0.0003	-0.0733	-0.0746	-0.0785	-0.0884	-0.0804	-0.0612	-0.0797	-0.0606	0.0727	-0.0521	-0.015	0.0811	-0.0198	-0.0889	-0.1429	0.0237	-0.1075	-0.0596	0.2565	0.1151	-0.041	-0.0552	0.0091	-0.1578	-0.1064	-0.0956	-0.0948	0.0104	0.1698	-0.0389	-0.0281	-0.0826	0.0493	0.0961	-0.0668	0.0847	-0.0508	-0.0631	-0.1048	-0.0954	-0.0633	-0.0902	-0.0333	-0.0902	-0.0902	-0.0902	-0.0535
256	0.1271	0.0196	-0.0208	-0.0586	-0.0293	-0.0275	-0.0279	-0.0419	0.0028	-0.058	0.047	-0.0162	-0.0324	0.0422	-0.0505	-0.053	-0.0072	0.0763	-0.0383	-0.0071	0.0761	0.0229	-0.0134	-0.0338	-0.0016	-0.072	-0.0538	-0.0347	-0.0339	-0.0285	0.0311	0.0053	-0.0754	-0.105	0.027	0.0571	-0.0059	0.079	-0.0731	0.0144	-0.0106	0.0071	-0.0607	-0.0043	-0.0473	-0.0377	-0.0043	-0.0043	-0.0509
260	0.0667	0.0728	-0.0696	-0.0242	0.0051	0.0007	-0.0496	-0.0366	-0.0027	-0.0485	0.0265	-0.04	-0.0379	0.0142	-0.041	0.0014	0.0439	0.0483	0.0111	-0.085	0.0772	-0.0176	-0.0388	-0.0898	-0.0137	-0.0209	-0.007	0.0122	-0.037	-0.0669	0.0072	-0.0414	0.0402	0.0667	-0.0135	-0.0332	-0.063	0.0469	0.0362	-0.0635	0.0113	-0.0417	0.0153	-0.0531	-0.0462	-0.0282	-0.0531	-0.0531	-0.0165
261	0.0613	-0.0095	-0.0354	-0.0744	-0.0701	-0.0816	0.0844	-0.0232	-0.0817	-0.0539	0.0262	-0.0453	0.0799	0.0193	-0.038	-0.0938	-0.003	0.0305	-0.0341	0.0782	0.0948	0.032	-0.0342	-0.0106	0.0637	-0.0595	-0.0747	0.0277	0.0534	0.0837	0.0352	0.0344	0.0286	-0.0509	0.0061	0.028	-0.0018	0.0249	-0.044	-0.0064	-0.0315	-0.0471	-0.0066	-0.0501	0.0317	0.0164	-0.0501	-0.0501	0.1529
264	-0.073	0.0325	-0.0682	0.0001	0.0443	0	0.1098	-0.0061	-0.0288	-0.0222	-0.0574	-0.0241	0.1112	-0.0385	-0.0084	0.0007	0.1264	-0.0377	0.042	0.0162	-0.0171	-0.0324	-0.01	-0.0263	0.0833	0.0075	-0.0077	0.0676	0.0185	0.0322	-0.0683	0.0245	0.0977	0.0743	-0.0683	-0.088	-0.0367	-0.037	0.0438	-0.0559	0.0085	-0.0133	0.0854	-0.0517	0.0737	-0.0019	-0.0517	-0.0517	0.1409
265	-0.0909	0.0121	-0.0762	-0.0029	0.0464	-0.0018	0.1018	-0.0182	-0.0318	-0.0489	-0.0604	-0.0237	0.1132	-0.034	-0.0081	-0.0023	0.135	-0.0394	0.049	0.0207	-0.0334	-0.0304	-0.003	-0.0263	0.0853	0.0079	-0.0031	0.0659	0.0168	0.0305	-0.0763	0.0227	0.1022	0.0789	-0.0762	-0.0877	-0.0613	-0.0284	0.0359	-0.0576	0.0068	-0.0338	0.094	-0.0514	0.0491	0.0026	-0.0514	-0.0514	0.1454
267	0.0763	0.0092	0.0312	0.0021	-0.0351	0.0203	-0.0216	0.0185	0.0332	-0.0101	-0.0021	0.0462	-0.0415	0.0131	0.012	0.0027	-0.0363	0.0243	-0.0524	-0.084	0.0449	0.0171	0.0307	-0.021	0.0521	-0.0179	-0.0206	-0.0576	-0.0693	0.1046	0.1267	-0.055	-0.0338	-0.0571	0.0935	-0.0136	-0.0683	0.0416	-0.0315	-0.0438	-0.0522	-0.0262	-0.1147	0.0414	0.0234	-0.046	0.0414	0.0414	-0.0093
268	-0.073	0.0325	-0.0682	0.0001	0.0443	0	0.1098	-0.0061	-0.0288	-0.0222	-0.0574	-0.0241	0.1112	-0.0385	-0.0084	0.0007	0.1264	-0.0377	0.042	0.0162	-0.0171	-0.0324	-0.01	-0.0263	0.0833	0.0075	-0.0077	0.0676	0.0185	0.0322	-0.0683	0.0245	0.0977	0.0743	-0.0683	-0.088	-0.0367	-0.037	0.0438	-0.0559	0.0085	-0.0133	0.0854	-0.0517	0.0737	-0.0019	-0.0517	-0.0517	0.1409
271	0.0969	0.0132	0.0268	0.0061	-0.0312	-0.009	-0.026	0.0224	0.0537	-0.0395	0.0019	0.0502	-0.0376	0.0503	-0.0507	0.0067	-0.0157	0.0448	-0.0485	-0.0635	0.0821	0.0127	0.0264	-0.0607	-0.0105	0.0027	0.0166	-0.0536	-0.0653	0.0087	0.0641	-0.0511	-0.0881	-0.1114	0.1141	0.0569	-0.0727	0.0122	-0.0858	-0.0482	-0.0483	-0.0056	-0.0442	0.037	0.019	-0.0504	0.037	0.037	-0.0636
274	0.0783	0.0391	-0.0596	-0.0392	0.0034	-0.0663	0.1746	-0.0474	0.0172	-0.0968	0.0531	0.0032	0.0819	0.0949	-0.031	-0.0469	0.0539	0.0707	-0.0188	-0.0126	0.1038	0.0423	-0.0272	-0.0508	0.0578	-0.0193	-0.0344	-0.0236	0.052	-0.0091	-0.0161	0.0663	-0.0144	-0.0855	0.0464	0.0266	-0.0863	0.0319	-0.1036	-0.066	-0.0661	0.0431	0.0503	-0.0764	0.0054	-0.0682	-0.0764	-0.0764	0.0684
275	0.0841	0.0253	0.039	0.0182	-0.019	0.0032	-0.0139	0.0345	0.0659	-0.0273	0.014	0.0623	-0.0254	0.0292	-0.0385	0.0188	-0.0036	0.057	-0.0363	-0.0763	0.061	0.0248	0.0385	-0.0443	0.0016	0.0149	-0.0045	-0.0082	-0.0532	0.0208	0.0763	-0.0389	-0.0759	-0.0993	0.1263	0.0192	-0.0606	0.0244	-0.0487	-0.0361	-0.0361	0.0065	-0.082	0.0492	0.0062	-0.0382	0.0492	0.0492	-0.0514
278	0.0841	0.0253	0.039	0.0182	-0.019	0.0032	-0.0139	0.0345	0.0659	-0.0273	0.014	0.0623	-0.0254	0.0292	-0.0385	0.0188	-0.0036	0.057	-0.0363	-0.0763	0.061	0.0248	0.0385	-0.0443	0.0016	0.0149	-0.0045	-0.0082	-0.0532	0.0208	0.0763	-0.0389	-0.0759	-0.0993	0.1263	0.0192	-0.0606	0.0244	-0.0487	-0.0361	-0.0361	0.0065	-0.082	0.0492	0.0062	-0.0382	0.0492	0.0492	-0.0514
287	0.0928	0.0302	0.021	0.0019	-0.0553	0.033	-0.0339	0.0166	0.0446	-0.0224	0.0277	0.0443	-0.0267	0.0674	-0.0565	-0.0174	-0.0132	0.0869	-0.0526	-0.0152	0.0763	0.0085	0.0422	-0.0607	-0.0296	0.0302	0.015	-0.099	-0.0483	0.007	0.0583	-0.034	-0.1147	-0.1193	0.0625	0.0594	-0.0452	0.0397	-0.1374	-0.0499	-0.0499	0.001	-0.0501	0.0063	0.0132	-0.052	0.0063	0.0063	-0.0652
289	-0.0891	0.0168	-0.0406	-0.0052	0.0473	-0.0053	-0.0411	0.0298	-0.0137	-0.0046	-0.0211	0.0538	-0.0189	0.0431	-0.047	0.0103	0.0628	-0.0264	0.1832	-0.0561	-0.0686	-0.0585	0.045	0.0419	-0.0181	0.0064	0.0245	0.0207	0.0652	-0.0812	-0.1069	-0.0141	0.0154	0.0857	-0.0507	-0.0742	0.0308	-0.034	0.0552	-0.0383	0.0448	-0.0145	0.0093	0.0157	-0.0772	-0.0218	0.0157	0.0157	-0.035
291	-0.0843	0.0089	-0.0248	-0.0004	0.0492	0.0017	-0.0453	0.0206	-0.0209	0.0062	-0.0163	0.0646	-0.0171	0.0465	-0.0362	0.0002	0.0487	-0.0193	0.179	-0.0378	-0.0827	-0.0567	0.0438	0.0419	-0.0163	-0.0028	0.0053	0.0128	0.0535	-0.0742	-0.0911	-0.0071	0.0038	0.074	-0.0586	-0.0634	0.0416	-0.0282	0.051	-0.0312	0.0519	-0.0087	-0.0048	0.0066	-0.0863	-0.0334	0.0066	0.0066	-0.0466
292	-0.0909	-0.006	-0.0314	-0.0153	0.0343	0.0201	-0.0518	0.0058	-0.0524	0.0246	-0.0311	0.0498	-0.032	0.0316	0.0155	-0.0147	0.0172	-0.0508	0.1641	-0.0443	-0.0976	-0.0633	0.0373	0.033	0.0354	-0.0343	-0.0095	-0.0021	0.0387	-0.0225	-0.0395	-0.0219	0.0471	0.1174	-0.0901	-0.0949	0.035	-0.0431	0.0943	-0.0378	0.037	-0.0402	-0.0363	0	-0.0679	-0.04	0	0	-0.0033
294	-0.0957	0.002	-0.0472	-0.0201	0.0325	0.0131	-0.0476	0.0149	-0.0452	0.0138	-0.036	0.039	-0.0338	0.0283	0.0047	-0.0045	0.0313	-0.0579	0.1683	-0.0626	-0.0834	-0.0651	0.0384	0.033	0.0336	-0.0252	0.0096	0.0059	0.0503	-0.0296	-0.0553	-0.029	0.0588	0.129	-0.0822	-0.1057	0.0242	-0.0489	0.0985	-0.0449	0.0299	-0.046	-0.0222	0.0092	-0.0588	-0.0283	0.0092	0.0092	0.0084
296	-0.0891	0.0168	-0.0406	-0.0052	0.0473	-0.0053	-0.0411	0.0298	-0.0137	-0.0046	-0.0211	0.0538	-0.0189	0.0431	-0.047	0.0103	0.0628	-0.0264	0.1832	-0.0561	-0.0686	-0.0585	0.045	0.0419	-0.0181	0.0064	0.0245	0.0207	0.0652	-0.0812	-0.1069	-0.0141	0.0154	0.0857	-0.0507	-0.0742	0.0308	-0.034	0.0552	-0.0383	0.0448	-0.0145	0.0093	0.0157	-0.0772	-0.0218	0.0157	0.0157	-0.035
297	-0.0754	0.0318	-0.0569	0.0084	0.066	0.0096	-0.0324	0.0052	0	-0.0459	-0.0407	-0.004	0.033	-0.0106	-0.03	0.009	0.0882	-0.0114	0.0837	-0.0598	-0.0099	-0.0149	0.0187	-0.0053	0.0339	0.0234	0.0082	0.0024	-0.0468	-0.033	-0.065	-0.0325	0.0366	0.0819	-0.0607	-0.0572	-0.052	-0.0087	0.0389	-0.0483	0.0265	-0.0058	0.0347	-0.0421	-0.0352	-0.0006	-0.0421	-0.0421	-0.0138
298	-0.0909	-0.006	-0.0314	-0.0153	0.0343	0.0201	-0.0518	0.0058	-0.0524	0.0246	-0.0311	0.0498	-0.032	0.0316	0.0155	-0.0147	0.0172	-0.0508	0.1641	-0.0443	-0.0976	-0.0633	0.0373	0.033	0.0354	-0.0343	-0.0095	-0.0021	0.0387	-0.0225	-0.0395	-0.0219	0.0471	0.1174	-0.0901	-0.0949	0.035	-0.0431	0.0943	-0.0378	0.037	-0.0402	-0.0363	0	-0.0679	-0.04	0	0	-0.0033
299	-0.0909	-0.006	-0.0314	-0.0153	0.0343	0.0201	-0.0518	0.0058	-0.0524	0.0246	-0.0311	0.0498	-0.032	0.0316	0.0155	-0.0147	0.0172	-0.0508	0.1641	-0.0443	-0.0976	-0.0633	0.0373	0.033	0.0354	-0.0343	-0.0095	-0.0021	0.0387	-0.0225	-0.0395	-0.0219	0.0471	0.1174	-0.0901	-0.0949	0.035	-0.0431	0.0943	-0.0378	0.037	-0.0402	-0.0363	0	-0.0679	-0.04	0	0	-0.0033
300	0.0478	0.0662	-0.0425	-0.018	0.0315	-0.0159	-0.0629	-0.0719	-0.0385	-0.0115	0.041	-0.0279	-0.0347	0.0288	-0.0538	-0.0175	0.0311	0.0379	0.0865	-0.0554	0.0494	0.0005	-0.0487	-0.0834	-0.0339	-0.0204	-0.0123	-0.0048	-0.039	-0.0918	-0.0339	-0.0247	-0.0139	0.0564	-0.0014	-0.0061	-0.0509	0.029	0.0334	-0.0489	0.0343	-0.0263	-0.0224	-0.0859	-0.1039	-0.051	-0.0859	-0.0859	-0.0642
301	-0.0957	0.002	-0.0472	-0.0201	0.0325	0.0131	-0.0476	0.0149	-0.0452	0.0138	-0.036	0.039	-0.0338	0.0283	0.0047	-0.0045	0.0313	-0.0579	0.1683	-0.0626	-0.0834	-0.0651	0.0384	0.033	0.0336	-0.0252	0.0096	0.0059	0.0503	-0.0296	-0.0553	-0.029	0.0588	0.129	-0.0822	-0.1057	0.0242	-0.0489	0.0985	-0.0449	0.0299	-0.046	-0.0222	0.0092	-0.0588	-0.0283	0.0092	0.0092	0.0084
306	-0.0891	0.0168	-0.0406	-0.0052	0.0473	-0.0053	-0.0411	0.0298	-0.0137	-0.0046	-0.0211	0.0538	-0.0189	0.0431	-0.047	0.0103	0.0628	-0.0264	0.1832	-0.0561	-0.0686	-0.0585	0.045	0.0419	-0.0181	0.0064	0.0245	0.0207	0.0652	-0.0812	-0.1069	-0.0141	0.0154	0.0857	-0.0507	-0.0742	0.0308	-0.034	0.0552	-0.0383	0.0448	-0.0145	0.0093	0.0157	-0.0772	-0.0218	0.0157	0.0157	-0.035
307	-0.0696	0.0251	-0.0012	-0.0007	0.0519	0.0216	-0.0328	0.0069	-0.0092	0.0036	-0.0016	0.0683	-0.0294	0.0701	-0.0575	-0.0301	0.0274	-0.0181	0.1577	-0.0291	-0.079	-0.069	0.0345	0.0419	-0.0285	0.0209	-0.0234	0.0103	0.036	-0.073	-0.0924	-0.0059	0.005	0.0939	-0.0611	-0.0597	0.0453	-0.0195	0.0447	-0.03	0.0531	0	0.0238	0.0302	-0.0876	-0.0322	0.0302	0.0302	-0.0454
308	-0.0971	0.0018	-0.0536	-0.0215	0.0361	0.0129	-0.054	0.0169	-0.0466	0.0074	-0.0374	0.0409	-0.0302	0.0344	0.0066	-0.0209	0.0416	-0.058	0.1619	-0.0565	-0.0732	-0.0615	0.047	0.033	0.0372	-0.0232	-0.0217	0.0057	0.0315	-0.0297	-0.0616	-0.0291	0.0649	0.1351	-0.1073	-0.1038	0.0262	-0.0386	0.0921	-0.045	0.0298	-0.0524	-0.0119	0.0111	-0.0568	-0.0222	0.0111	0.0111	0.0145
310	-0.0928	0.0061	-0.0743	0.0493	0.0403	-0.0161	-0.0498	0.0128	-0.0424	-0.0383	-0.0664	-0.0297	0.0406	-0.0363	0.0109	0.0166	0.0458	-0.0538	0.058	-0.0523	-0.0024	0.0176	0.0014	0.005	0.0082	0.0809	0.0158	0.01	-0.0392	-0.0255	-0.0574	-0.0582	0.0442	0.0895	-0.0532	-0.0496	-0.0445	-0.0344	0.0465	-0.0408	0.0008	-0.0481	0.0422	-0.0346	-0.0276	0.007	-0.0346	-0.0346	-0.0062
312	-0.0928	0.0061	-0.0743	0.0493	0.0403	-0.0161	-0.0498	0.0128	-0.0424	-0.0383	-0.0664	-0.0297	0.0406	-0.0363	0.0109	0.0166	0.0458	-0.0538	0.058	-0.0523	-0.0024	0.0176	0.0014	0.005	0.0082	0.0809	0.0158	0.01	-0.0392	-0.0255	-0.0574	-0.0582	0.0442	0.0895	-0.0532	-0.0496	-0.0445	-0.0344	0.0465	-0.0408	0.0008	-0.0481	0.0422	-0.0346	-0.0276	0.007	-0.0346	-0.0346	-0.0062
314	-0.0909	-0.006	-0.0314	-0.0153	0.0343	0.0201	-0.0518	0.0058	-0.0524	0.0246	-0.0311	0.0498	-0.032	0.0316	0.0155	-0.0147	0.0172	-0.0508	0.1641	-0.0443	-0.0976	-0.0633	0.0373	0.033	0.0354	-0.0343	-0.0095	-0.0021	0.0387	-0.0225	-0.0395	-0.0219	0.0471	0.1174	-0.0901	-0.0949	0.035	-0.0431	0.0943	-0.0378	0.037	-0.0402	-0.0363	0	-0.0679	-0.04	0	0	-0.0033
315	-0.0843	0.0089	-0.0248	-0.0004	0.0492	0.0017	-0.0453	0.0206	-0.0209	0.0062	-0.0163	0.0646	-0.0171	0.0465	-0.0362	0.0002	0.0487	-0.0193	0.179	-0.0378	-0.0827	-0.0567	0.0438	0.0419	-0.0163	-0.0028	0.0053	0.0128	0.0535	-0.0742	-0.0911	-0.0071	0.0038	0.074	-0.0586	-0.0634	0.0416	-0.0282	0.051	-0.0312	0.0519	-0.0087	-0.0048	0.0066	-0.0863	-0.0334	0.0066	0.0066	-0.0466
316	-0.0866	-0.0017	-0.0521	0.0555	0.0385	-0.0089	-0.0476	0.0017	-0.0482	-0.0211	-0.0602	-0.0209	0.0388	-0.0391	0.0197	0.0228	0.0214	-0.0466	0.0602	-0.0401	-0.0268	0.0159	-0.0084	0.005	0.0064	0.0698	0.028	0.0022	-0.032	-0.0183	-0.0352	-0.051	0.0264	0.0717	-0.036	-0.0408	-0.0356	-0.0389	0.0487	-0.0336	0.008	-0.0359	0.0178	-0.0457	-0.0387	-0.0108	-0.0457	-0.0457	-0.024
317	-0.0907	-0.008	-0.0322	-0.0151	0.0375	0.0218	-0.0576	0.0049	-0.0552	0.0225	-0.031	0.0539	-0.0288	0.037	0.0196	-0.0295	0.0213	-0.0492	0.1583	-0.0352	-0.0934	-0.0601	0.0434	0.033	0.0386	-0.0352	-0.0378	-0.0041	0.0216	-0.0208	-0.0403	-0.0203	0.0488	0.119	-0.1109	-0.0907	0.0392	-0.0339	0.0885	-0.0361	0.0387	-0.0435	-0.0322	-0.0008	-0.0687	-0.0383	-0.0008	-0.0008	-0.0016
318	-0.0909	-0.006	-0.0314	-0.0153	0.0343	0.0201	-0.0518	0.0058	-0.0524	0.0246	-0.0311	0.0498	-0.032	0.0316	0.0155	-0.0147	0.0172	-0.0508	0.1641	-0.0443	-0.0976	-0.0633	0.0373	0.033	0.0354	-0.0343	-0.0095	-0.0021	0.0387	-0.0225	-0.0395	-0.0219	0.0471	0.1174	-0.0901	-0.0949	0.035	-0.0431	0.0943	-0.0378	0.037	-0.0402	-0.0363	0	-0.0679	-0.04	0	0	-0.0033
319	-0.0866	-0.0017	-0.0521	0.0555	0.0385	-0.0089	-0.0476	0.0017	-0.0482	-0.0211	-0.0602	-0.0209	0.0388	-0.0391	0.0197	0.0228	0.0214	-0.0466	0.0602	-0.0401	-0.0268	0.0159	-0.0084	0.005	0.0064	0.0698	0.028	0.0022	-0.032	-0.0183	-0.0352	-0.051	0.0264	0.0717	-0.036	-0.0408	-0.0356	-0.0389	0.0487	-0.0336	0.008	-0.0359	0.0178	-0.0457	-0.0387	-0.0108	-0.0457	-0.0457	-0.024
320	-0.0692	0.024	-0.0347	0.0146	0.0642	0.0168	-0.0302	-0.0059	-0.0058	-0.0287	-0.0345	0.0048	0.0312	-0.0134	-0.0211	0.0152	0.0637	-0.0042	0.0859	-0.0476	-0.0344	-0.0167	0.009	-0.0053	0.0321	0.0123	0.0204	-0.0054	-0.0396	-0.0258	-0.0428	-0.0253	0.0188	0.0641	-0.0435	-0.0483	-0.0432	-0.0132	0.0411	-0.0411	0.0337	0.0064	0.0102	-0.0532	-0.0463	-0.0184	-0.0532	-0.0532	-0.0315
321	-0.0692	0.024	-0.0347	0.0146	0.0642	0.0168	-0.0302	-0.0059	-0.0058	-0.0287	-0.0345	0.0048	0.0312	-0.0134	-0.0211	0.0152	0.0637	-0.0042	0.0859	-0.0476	-0.0344	-0.0167	0.009	-0.0053	0.0321	0.0123	0.0204	-0.0054	-0.0396	-0.0258	-0.0428	-0.0253	0.0188	0.0641	-0.0435	-0.0483	-0.0432	-0.0132	0.0411	-0.0411	0.0337	0.0064	0.0102	-0.0532	-0.0463	-0.0184	-0.0532	-0.0532	-0.0315
322	-0.0843	0.0089	-0.0248	-0.0004	0.0492	0.0017	-0.0453	0.0206	-0.0209	0.0062	-0.0163	0.0646	-0.0171	0.0465	-0.0362	0.0002	0.0487	-0.0193	0.179	-0.0378	-0.0827	-0.0567	0.0438	0.0419	-0.0163	-0.0028	0.0053	0.0128	0.0535	-0.0742	-0.0911	-0.0071	0.0038	0.074	-0.0586	-0.0634	0.0416	-0.0282	0.051	-0.0312	0.0519	-0.0087	-0.0048	0.0066	-0.0863	-0.0334	0.0066	0.0066	-0.0466
323	-0.0828	-0.0601	0.0368	0.0892	-0.0146	0.0113	0.1337	0.0573	0.0537	0.0141	-0.0265	0.0767	0.1504	-0.0375	0.0757	0.0416	0.0441	-0.0263	-0.0319	0.0463	-0.066	0.0276	0.0662	-0.0188	0.051	0.0875	-0.0192	0	0.0444	0.0997	0.0241	0.0629	0.003	-0.0765	0.0367	-0.058	-0.0378	-0.0361	-0.0883	-0.032	-0.0654	-0.0082	0.0156	0.022	0.1038	-0.028	0.022	0.022	0.1086
542	-0.063	-0.0311	0.0367	0.0263	-0.0505	0.1111	-0.1036	0.0114	-0.045	0.1263	-0.0873	0.0121	-0.0772	-0.0647	-0.0284	0.0406	-0.0433	-0.0951	-0.0029	0.0524	-0.0682	-0.0898	0.0224	-0.0625	-0.0252	0.025	0.1097	-0.0085	-0.0326	0.0497	0.0178	-0.0766	0.0403	0.0731	-0.0695	-0.0481	0.012	-0.057	0.0613	-0.0384	0.0011	-0.1206	-0.0095	0.0281	0.0538	-0.0406	0.0281	0.0281	-0.0101
543	-0.0895	-0.0126	0.026	0.0922	-0.0316	0.0983	-0.0747	0.0257	-0.0003	0.1136	-0.0402	0.0015	-0.0114	-0.0899	-0.0162	0.0728	0.023	-0.0517	0.0043	0.0085	-0.0976	-0.0551	0.0347	-0.0709	-0.0704	0.1204	0.072	0.0162	-0.008	0.0058	-0.0179	-0.027	0.0026	0.0479	-0.0261	-0.0791	-0.0091	-0.0531	0.0298	-0.0387	0.007	-0.071	-0.0139	0.0237	0.0306	-0.0221	0.0237	0.0237	-0.0291
549	-0.0632	-0.0365	0.0025	-0.0156	-0.0352	-0.0304	0.1406	0.0547	-0.0235	-0.0326	-0.0151	0.0791	0.0936	0.0422	0.0249	-0.0589	0.0499	0.0118	0.0544	0.0695	-0.0786	-0.0226	0.053	0.081	0.0827	-0.0066	-0.0717	0.0573	0.1429	0.0418	-0.0301	0.069	0.0499	-0.0596	-0.0375	-0.0572	0.0627	-0.0337	-0.0676	0.0049	-0.0068	0.0025	-0.0036	0.0577	0.0646	0.0326	0.0577	0.0577	0.1792
550	-0.0604	-0.0098	0.0101	0.095	0.0182	0.0699	-0.0074	0.0181	0.0025	0.0852	-0.1135	0.0292	-0.0535	-0.0372	-0.0362	0.0943	-0.0387	-0.0738	-0.0141	-0.0074	-0.0698	-0.0523	0.005	-0.0343	-0.0227	0.0795	0.0935	-0.0122	-0.0613	0.0335	0.0182	-0.0803	-0.0258	0.032	0.0017	-0.0019	-0.0375	-0.0815	0.0826	-0.0296	0.0098	-0.0411	-0.0048	0.0328	0.021	-0.0567	0.0328	0.0328	-0.0637
551	-0.0695	0.0069	-0.0148	0.0294	0.0038	0.0035	-0.0427	-0.0442	-0.0627	0.0375	-0.0347	-0.0247	-0.0143	-0.0308	-0.0423	0	0.0176	-0.0342	0.0347	0.0073	-0.0593	-0.0539	-0.0502	-0.0425	-0.0504	0.036	0.025	0.0441	-0.005	-0.0579	-0.0773	-0.024	0.0201	0.0716	-0.046	-0.0096	-0.0145	-0.0627	0.0598	-0.0149	0.0349	-0.0348	0.0389	-0.0295	-0.0475	-0.0171	-0.0295	-0.0295	-0.0303
552	-0.0435	0.0271	0.0337	0.0959	0.0311	0.0819	0.0145	0.0384	0.0234	0.0971	-0.0926	0.0329	-0.0445	-0.0252	-0.0326	0.1033	-0.0351	-0.0769	-0.0131	-0.0304	-0.0463	-0.0514	0.006	-0.0343	-0.0297	0.1031	0.0904	-0.0152	-0.0544	0.0205	0.0085	-0.0833	-0.0188	0.0539	0.0236	-0.0249	-0.0272	-0.0912	0.0795	-0.0426	-0.0032	-0.0175	0.0187	0.0563	0.0446	-0.0598	0.0563	0.0563	-0.0667
556	-0.0478	-0.0446	0.0127	-0.0596	-0.0586	-0.0335	0.1117	0.0686	-0.0149	-0.0432	-0.0123	0.0693	0.0664	0.0278	-0.0315	-0.054	0.07	0.0037	0.0522	0.0763	-0.0547	-0.0709	0.0563	0.0639	0.0723	-0.0572	-0.0349	0.109	0.1597	0.0237	-0.0499	0.0658	0.0954	-0.059	-0.0331	-0.0695	0.0754	-0.0186	-0.077	0.0042	0	-0.0239	0.029	0.0999	0.1068	0.0707	0.0999	0.0999	0.2135
557	-0.045	-0.019	-0.0245	0.002	-0.014	-0.0162	-0.0732	0.026	-0.0654	0.0515	-0.0462	0.0218	-0.0507	0.0119	-0.0741	0.0036	-0.0058	-0.0788	0.0852	-0.0074	-0.0441	-0.0783	0.0103	0.0294	-0.0691	-0.0207	0.024	0.0581	0.0539	-0.0688	-0.0808	-0.025	0.0191	0.0494	-0.0532	-0.0181	0.0769	-0.0661	0.0713	-0.0259	0.024	-0.0565	0.0405	0.0419	-0.026	-0.043	0.0419	0.0419	-0.0562
558	-0.0473	-0.0416	0.0948	-0.0591	0.0068	-0.0305	-0.0475	0.0508	0.0506	-0.0527	0.0532	0.0765	-0.0179	0.0309	0.1088	-0.0635	0.0023	0.0566	0.0528	0.0918	-0.0475	-0.0055	0.0569	0.1667	-0.022	-0.05	-0.0194	0.0247	0.0879	-0.0482	-0.0926	0.0564	0.0111	-0.0559	-0.0301	0.0126	0.1575	0.0635	-0.0865	0.1321	0.0529	0.1164	-0.0387	0.1237	0.0059	0.186	0.1237	0.1237	0.0293
560	-0.0566	-0.0122	-0.0484	0.0177	0.0158	0.0176	0.115	-0.0654	-0.0186	-0.0045	-0.0659	-0.048	0.044	-0.0583	-0.0386	0.0171	0.0962	-0.0387	0.0085	0.0838	-0.0784	-0.0734	-0.0473	-0.0629	0.0561	-0.0227	-0.0087	0.0853	0.0112	0.0312	-0.059	0.0421	0.053	0.0296	-0.0756	-0.0417	-0.0336	-0.0339	0.0615	-0.032	0.0324	-0.031	0.0552	-0.0382	0.0248	-0.0404	-0.0382	-0.0382	0.1024
573	-0.065	0.0646	-0.0652	0.0388	0.0431	0.0799	-0.0869	-0.0613	-0.1281	0.0619	-0.1185	-0.0419	-0.0647	-0.0438	-0.0678	0.0427	0.042	-0.0659	0.0558	0.0067	-0.0848	-0.0794	-0.0607	-0.0484	-0.0709	0.0604	0.1201	0.0353	-0.0555	-0.0709	-0.1028	-0.1078	0.0445	0.1647	-0.1152	-0.0102	-0.015	-0.0632	0.1591	-0.0529	0.0635	-0.0852	0.0883	-0.055	-0.0481	-0.0551	-0.055	-0.055	-0.0683
574	-0.0478	-0.0446	0.0127	-0.0596	-0.0586	-0.0335	0.1117	0.0686	-0.0149	-0.0432	-0.0123	0.0693	0.0664	0.0278	-0.0315	-0.054	0.07	0.0037	0.0522	0.0763	-0.0547	-0.0709	0.0563	0.0639	0.0723	-0.0572	-0.0349	0.109	0.1597	0.0237	-0.0499	0.0658	0.0954	-0.059	-0.0331	-0.0695	0.0754	-0.0186	-0.077	0.0042	0	-0.0239	0.029	0.0999	0.1068	0.0707	0.0999	0.0999	0.2135
576	-0.0478	-0.0446	0.0127	-0.0596	-0.0586	-0.0335	0.1117	0.0686	-0.0149	-0.0432	-0.0123	0.0693	0.0664	0.0278	-0.0315	-0.054	0.07	0.0037	0.0522	0.0763	-0.0547	-0.0709	0.0563	0.0639	0.0723	-0.0572	-0.0349	0.109	0.1597	0.0237	-0.0499	0.0658	0.0954	-0.059	-0.0331	-0.0695	0.0754	-0.0186	-0.077	0.0042	0	-0.0239	0.029	0.0999	0.1068	0.0707	0.0999	0.0999	0.2135
579	-0.0493	0.0105	0.0242	-0.0003	0.0889	0.032	-0.0557	-0.0551	0.0661	-0.0172	0.0504	-0.0211	-0.029	-0.0148	0.0694	-0.0047	0.0628	0.0609	0.02	0.0462	-0.0453	0.0063	-0.015	0.0245	-0.0531	-0.002	0.0202	-0.0126	-0.043	-0.0876	-0.107	0.0648	-0.0096	0.0357	-0.0945	0.0355	0.0307	0.0657	0.0052	0.0802	0.0801	0.1269	0.0592	-0.0592	-0.0523	0.078	-0.0592	-0.0592	-0.085
580	-0.0948	0.0378	-0.0899	0.0935	0.0434	0.0531	-0.0929	-0.0694	-0.0543	0.0372	-0.0783	-0.0687	-0.0433	-0.0561	-0.0593	0.0496	0.0672	-0.0782	0.0511	-0.0243	-0.0409	-0.0579	-0.0605	-0.0963	-0.0944	0.1105	0.0746	0.0417	-0.0636	-0.1019	-0.1213	-0.0639	0.0447	0.1711	-0.1087	-0.0499	-0.0647	-0.063	0.1406	-0.0839	0.0325	-0.085	0.1135	-0.0797	-0.0728	-0.0861	-0.0797	-0.0797	-0.0992
581	-0.0604	0.0571	-0.0536	0.0411	0.0392	0.062	-0.074	-0.0377	-0.0746	0.1297	-0.0845	-0.0719	-0.0744	-0.0888	-0.0874	0.0734	0.0349	-0.0917	0.0569	-0.0228	-0.0574	-0.0812	-0.0738	-0.0769	-0.0663	0.0283	0.0856	0.0947	-0.0343	-0.0842	-0.0762	-0.0633	0.0848	0.1775	-0.0961	-0.0547	-0.0134	-0.0961	0.2181	-0.0388	0.0818	-0.0823	0.0687	-0.0621	-0.0152	-0.041	-0.0621	-0.0621	-0.0479
582	-0.0485	0.0146	0.0137	0.097	0.0202	0.0694	-0.0017	0.0384	0.0095	0.1034	-0.1065	0.0329	-0.0465	-0.0377	-0.0326	0.1013	-0.035	-0.0743	-0.0121	-0.0204	-0.0412	-0.0503	0.007	-0.0343	-0.0257	0.0832	0.093	-0.0127	-0.0556	0.0268	0.0136	-0.0808	-0.0201	0.0377	0.0074	-0.0148	-0.0172	-0.0862	0.0821	-0.0364	0.0031	-0.025	-0.0012	0.0364	0.0496	-0.0572	0.0364	0.0364	-0.0642
583	-0.0571	-0.0501	0.1195	0.1345	-0.0608	0.0857	-0.0353	0.123	0.077	0.0885	-0.0727	0.1137	0.006	-0.0276	0.0295	0.0902	-0.0728	-0.0393	-0.0551	0.0122	-0.0419	-0.0377	0.102	-0.0284	-0.0081	0.1328	0.0844	-0.0712	-0.0455	0.118	0.0944	-0.0645	-0.0786	-0.0832	0.0861	-0.0388	0.0179	-0.0407	-0.1013	-0.02	-0.0554	-0.0253	-0.0764	0.1297	0.1512	-0.0035	0.1297	0.1297	-0.0104
584	-0.0707	0.1126	-0.0464	0.0743	0.0973	0.0842	0.0047	-0.0259	-0.044	0.1036	-0.0893	-0.0397	-0.0392	-0.0604	-0.0469	0.0919	0.0546	-0.0679	0.0551	-0.0639	-0.0806	-0.0439	-0.0614	-0.0014	-0.0467	0.1146	0.0661	0.052	-0.0387	-0.0396	-0.084	-0.0785	0.0488	0.1876	-0.0548	-0.0708	-0.0357	-0.0673	0.2195	-0.0549	0.0615	-0.0144	0.051	-0.0424	-0.0605	-0.0695	-0.0424	-0.0424	-0.0827
586	-0.0625	-0.0125	-0.043	0.0084	-0.0195	0.0052	-0.0667	0.0657	-0.059	-0.007	-0.061	0.0282	0.001	0.0183	-0.0676	0.022	0.0206	-0.0574	0.0703	-0.0259	-0.0243	-0.0469	0.0536	0.0692	-0.0414	0.0057	0.0604	0.0163	0.057	-0.0441	-0.061	-0.0518	0.0256	0.0309	-0.0468	-0.0316	0.0384	-0.0597	0.0229	-0.0594	-0.0178	-0.0601	0.0469	0.0483	-0.0146	-0.0366	0.0483	0.0483	-0.0498
587	-0.066	0.0712	-0.0691	0.0429	0.0522	0.0989	-0.0762	-0.0735	-0.0455	0.0435	-0.0562	-0.0645	-0.0607	-0.0477	-0.0987	0.0484	0.1276	-0.0219	0.0632	-0.0304	-0.0887	-0.1003	-0.0417	-0.1067	-0.0698	0.0628	0.0809	0.0418	-0.0573	-0.1018	-0.1254	-0.043	0.0261	0.1463	-0.1212	-0.0494	-0.0542	-0.0442	0.1282	-0.0838	0.0659	-0.0412	0.0907	-0.0776	-0.0707	-0.086	-0.0776	-0.0776	-0.0992
588	-0.0884	0.0812	-0.0549	0.0704	0.073	0.074	-0.0378	-0.0593	0.002	0.0435	-0.0686	-0.0503	-0.0631	-0.0797	-0.1062	0.071	0.1235	-0.0369	0.0787	-0.0803	-0.0928	-0.0877	-0.0591	-0.0586	-0.0473	0.072	0.0477	0.0855	-0.0572	-0.0585	-0.1112	-0.0429	0.0511	0.1625	-0.0612	-0.0755	-0.0833	-0.04	0.1882	-0.0738	0.0759	-0.0237	0.045	-0.0484	-0.0914	-0.0759	-0.0484	-0.0484	-0.0891
589	0.0948	-0.0272	0.0197	-0.0946	-0.0216	-0.0681	-0.1017	-0.0263	0.0005	-0.1027	0.0663	-0.0588	-0.0151	0.0474	0.092	-0.1052	-0.0727	0.1002	-0.0738	0.1354	0.152	0.0867	-0.0257	0.0752	-0.0213	-0.0793	-0.0279	-0.0794	-0.0537	-0.0213	0.0217	0.0022	-0.0702	-0.1185	-0.024	0.1596	0.07	0.1216	-0.149	0.1132	0.005	0.0746	-0.0264	-0.0449	-0.013	0.136	-0.0449	-0.0449	-0.027
590	-0.0463	-0.002	0.0554	0.0779	0.0011	0.1277	-0.0432	0.0197	0.0103	0.118	-0.0807	0.0371	-0.0456	-0.0543	-0.0034	0.0772	-0.0059	-0.066	-0.0062	-0.0183	-0.1119	-0.0445	0.0378	-0.049	0.0101	0.0624	0.0764	-0.0043	-0.0534	0.0414	0.0261	-0.0475	0.007	0.0398	-0.0279	-0.0689	-0.0234	-0.0487	0.0904	-0.0405	0.0177	-0.0582	-0.0469	0.0281	0.0538	-0.0489	0.0281	0.0281	-0.0371
350	-0.0905	0.0712	-0.0608	0.0287	0.0767	0.1197	-0.0637	-0.0735	-0.0463	0.0538	-0.06	-0.0603	-0.0599	-0.0748	-0.001	0.048	0.1338	-0.0365	0.0994	-0.0762	-0.1345	-0.0911	-0.0313	-0.1123	0.0371	0.0274	0.0247	0.0251	-0.0802	-0.0352	-0.0547	-0.0492	0.0801	0.2065	-0.142	-0.1181	-0.073	-0.0546	0.1947	-0.0921	0.0659	-0.0433	0.0054	-0.088	-0.0811	-0.0943	-0.088	-0.088	-0.0451
351	0.0739	0.1243	-0.0251	0.0054	0.0228	0.0355	-0.0069	-0.0142	-0.0234	-0.0041	0.0229	0.0003	-0.0102	0.0283	-0.0739	0.007	0.0259	0.0328	0.0055	-0.1005	0.0821	0.0396	-0.0159	-0.0214	-0.0251	0.0269	-0.0058	-0.0116	-0.0358	-0.062	-0.0091	-0.0548	0.0334	0.0662	0.021	-0.0337	-0.0635	0.0122	0.0469	-0.0752	-0.0108	-0.0214	0.0049	-0.0137	-0.0467	-0.0437	-0.0137	-0.0137	-0.0507
353	-0.0936	0.0752	-0.0651	0.0519	0.0612	0.1112	-0.0389	-0.0612	-0.0332	0.0807	-0.0272	-0.0688	-0.0517	-0.1019	-0.0365	0.0974	0.1066	-0.0595	0.0722	-0.1179	-0.1263	-0.083	-0.0443	-0.1019	-0.0142	0.0418	0.0766	0.0458	-0.0283	-0.0562	-0.0299	-0.039	0.0883	0.2334	-0.034	-0.1535	-0.0585	-0.0818	0.2154	-0.0964	0.0449	-0.0289	0.0198	-0.0736	-0.0667	-0.0986	-0.0736	-0.0736	-0.0619
358	-0.0479	-0.0422	0.0567	-0.0685	0.0045	-0.0374	0.1286	-0.0185	0.0674	-0.0346	0.0575	-0.0676	0.0776	-0.0322	0.1165	-0.0342	0.0391	0.0248	-0.0377	0.1723	-0.0232	0.0151	-0.0374	0.0593	0.0248	-0.0174	0.0049	0.0428	0.106	0.0136	-0.087	0.1244	0.0292	-0.0503	-0.0245	0.0344	0.057	0.013	-0.0809	0.1189	0.0149	0.1116	0.073	-0.0017	0.0738	0.1542	-0.0017	-0.0017	0.1472
359	0.084	0.0031	0.0189	-0.004	-0.0624	0.033	-0.034	0.0186	0.0795	0.0025	0.0555	0.0401	-0.0326	0.0402	-0.0254	0.0154	-0.0486	0.0182	-0.0548	-0.0652	0.1095	0.011	0.0434	-0.0846	0.0011	-0.0302	0.0253	-0.1011	-0.0379	0.0278	0.0957	-0.0237	-0.0399	-0.0632	0.0687	-0.0159	-0.0807	0.0209	-0.075	-0.0874	-0.0958	-0.0261	-0.0522	0.0041	0.036	-0.0895	0.0041	0.0041	-0.0528
362	0.0727	0.0622	-0.0947	-0.0202	-0.037	-0.0328	-0.0727	-0.045	-0.0366	-0.0487	0.006	-0.0942	-0.0488	0.0224	-0.1098	0.0141	0.025	0.0107	-0.0144	-0.029	0.1249	-0.0177	-0.0702	-0.0898	-0.1016	0.0185	0.0782	-0.0088	-0.0205	-0.1128	-0.0636	-0.0769	-0.0411	0.0104	0.0176	0.0577	-0.0694	-0.0136	-0.0014	-0.0824	-0.0367	-0.0523	0.0714	-0.0595	-0.0526	-0.0658	-0.0595	-0.0595	-0.0915
363	-0.0455	-0.0222	0.1537	0.0014	0.0307	0.0555	-0.0098	0.0494	0.1696	0.0449	0.1093	0.0385	-0.0273	-0.0396	0.0791	0.0389	0.0126	0.0694	-0.0079	0.0359	-0.0739	0.008	0.0586	0.0475	-0.0364	0.0426	0.0441	-0.0233	0.0324	-0.0005	-0.0224	0.0916	-0.0473	-0.0619	0.045	-0.0097	0.0604	0.0455	-0.085	0.1173	0.0507	0.1666	-0.0409	0.0653	0.0273	0.1301	0.0653	0.0653	-0.0328
365	0.0773	0.0148	-0.0755	-0.0501	-0.0208	-0.0905	0.0089	0.0365	-0.0436	-0.0877	-0.011	0.0206	-0.0238	0.1123	-0.022	-0.0578	-0.0619	0.0299	0.0118	-0.0535	0.0796	0.0314	0.0118	0.1185	-0.0014	-0.0102	-0.0586	-0.0395	0.0361	0.0332	0.0263	-0.0577	-0.0802	-0.0515	0.0554	0.0523	0.0309	0.0409	0.0053	0.0179	-0.0404	0.0023	-0.0655	0.0657	-0.0521	-0.0092	0.0657	0.0657	-0.0224
368	0.0746	-0.0092	-0.0433	-0.0728	-0.0435	-0.0958	-0.0338	0.0146	-0.0813	-0.0618	0.0344	0.0278	-0.0266	0.1403	-0.0148	-0.0806	-0.088	0.0246	0.0523	0.0036	0.0868	0.0087	0.004	0.0569	-0.0291	-0.0363	-0.0182	-0.0552	0.0641	-0.0552	0.0002	-0.0484	-0.0792	-0.0755	0.0315	0.0679	0.0547	0.0065	-0.0873	-0.0123	-0.0373	-0.0072	-0.0416	0.0147	-0.0532	-0.0145	0.0147	0.0147	-0.0277
369	0.0492	0.0308	0.0112	-0.0366	0.0376	-0.0413	0.0332	-0.0265	0.0281	-0.0385	0.1272	-0.0508	0.0096	0.0159	0.1978	-0.0443	-0.0584	0.1041	-0.0795	-0.0167	0.0498	0.1281	-0.0413	0.1045	0.0287	-0.0067	-0.1051	-0.0859	-0.0228	0.0284	0.0963	0.0331	-0.0434	-0.0148	0.0673	0.0475	0.0344	0.086	-0.0328	0.1046	-0.0119	0.1721	-0.1119	-0.0556	-0.0486	0.1024	-0.0556	-0.0556	-0.0106
370	0.0636	0.021	0.0389	-0.0239	0.0603	-0.0594	0.0151	-0.0322	0.0375	-0.0566	0.1299	-0.0148	0.0223	0.0436	0.1673	-0.0516	-0.0557	0.1359	-0.0568	0.0276	0.0525	0.1324	-0.0369	0.1134	-0.0151	-0.004	-0.1024	-0.0832	-0.0325	-0.0105	0.0657	0.0483	-0.0989	-0.0703	0.0866	0.1001	0.062	0.122	-0.0883	0.124	0.0157	0.1915	-0.0925	-0.0612	-0.0792	0.0968	-0.0612	-0.0612	-0.0661
371	0.0622	0.0438	0.0221	-0.0237	0.0256	-0.0533	0.0129	-0.0073	0.064	-0.0505	0.1485	-0.0378	0.0226	0.0102	0.1193	-0.0231	-0.0205	0.1337	-0.0665	-0.0058	0.069	0.1327	-0.0283	0.1108	-0.0436	-0.0021	-0.0838	-0.0647	-0.0015	-0.0252	0.0427	0.0544	-0.0804	-0.06	0.0969	0.0771	0.0473	0.1073	-0.0781	0.1092	0.001	0.1768	-0.074	-0.0426	-0.0606	0.1071	-0.0426	-0.0426	-0.0559
372	0.0536	0.1001	-0.0319	-0.0347	0.0245	-0.0219	-0.0223	-0.0696	-0.0648	-0.0191	0.0293	-0.0938	-0.0634	0.0478	-0.0782	-0.0424	-0.0016	0.0111	0.0322	-0.0348	0.0567	-0.0323	-0.0968	-0.0693	-0.0675	0.1	0.0016	0.0333	-0.0159	-0.0937	-0.0632	-0.0723	-0.0116	0.1044	0.0367	0.0045	-0.0336	-0.0153	0.0365	-0.0258	0.0324	-0.0207	0.0447	-0.0113	-0.0917	0.0095	-0.0113	-0.0113	-0.0162
374	-0.051	-0.0178	0.0458	-0.0328	0.0381	0.0432	-0.0799	-0.046	-0.038	0.071	0.0096	-0.0536	-0.0365	-0.0701	0.1284	0.0177	-0.028	-0.0194	0.0191	0.1031	-0.0778	0.0008	-0.0404	0.0521	-0.0506	-0.0428	0.0917	0.011	0.0118	-0.0493	-0.0729	0.0178	0.0411	0.0677	-0.0937	0.0155	0.0856	0.0166	0.0683	0.1122	0.0767	0.0445	0.0059	-0.0314	0.013	0.1287	-0.0314	-0.0314	-0.0093
375	-0.0673	-0.0096	0.0123	0.0315	0.0958	-0.0131	-0.0218	-0.0545	0.0293	0.0084	0.009	-0.0475	-0.0121	-0.0474	0.1095	0.0321	-0.0052	0.0241	0.0036	0.0219	-0.0821	0.0381	-0.063	0.0523	-0.0483	0.0132	0.0271	-0.0057	-0.0362	-0.0557	-0.0169	0.0384	-0.0402	0.055	0.0247	0.0674	0.0376	-0.0106	0.0744	0.112	0.0787	0.1296	0.0161	-0.0773	-0.0703	0.0724	-0.0773	-0.0773	-0.0905
377	0.0642	0.0158	0.0478	-0.0034	0.0126	-0.0625	-0.0338	-0.0316	0.0248	-0.0785	0.0906	-0.0158	-0.0054	0.0234	0.1495	-0.066	-0.0484	0.1244	-0.0496	0.0448	0.0698	0.1297	-0.0413	0.071	-0.0378	0.0199	-0.0743	-0.0552	-0.0294	-0.049	0.0064	0.0264	-0.0709	-0.0942	0.0377	0.114	0.0443	0.096	-0.106	0.1437	0.0105	0.1239	-0.077	0.0043	-0.0636	0.1166	0.0043	0.0043	-0.0464
378	-0.1024	0.0031	-0.0352	0.0106	-0.0001	-0.017	0.0991	-0.048	-0.0582	0.042	-0.0219	-0.0535	0.0568	-0.0679	-0.0628	0.0112	0.097	-0.0297	0.0625	0.0617	-0.0964	-0.0618	-0.0582	-0.0533	0.004	0.0405	0.0253	0.1131	0.1014	-0.0034	-0.0978	0.0637	0.0683	0.0636	-0.0415	-0.055	-0.01	-0.0665	0.0518	-0.0104	0.0477	-0.0303	0.0684	-0.0624	-0.0181	-0.0126	-0.0624	-0.0624	0.1115
379	-0.0861	0.0219	0.0168	0.0269	0.0861	0.008	-0.0381	-0.0334	0.0279	-0.0141	0.0193	-0.0389	-0.0018	-0.0491	0.1016	0.0075	0.045	0.0702	0.0139	0.0555	-0.0818	0.0293	-0.0369	0.0689	-0.0546	0.0634	0.0066	0.0008	-0.0234	-0.0596	-0.0832	0.0325	-0.0315	0.0387	-0.054	0.0428	0.0504	0.0313	0.0207	0.1581	0.0915	0.1341	0.0081	-0.0104	-0.0783	0.1185	-0.0104	-0.0104	-0.0569
383	0.084	0.0031	0.0189	-0.004	-0.0624	0.033	-0.034	0.0186	0.0795	0.0025	0.0555	0.0401	-0.0326	0.0402	-0.0254	0.0154	-0.0486	0.0182	-0.0548	-0.0652	0.1095	0.011	0.0434	-0.0846	0.0011	-0.0302	0.0253	-0.1011	-0.0379	0.0278	0.0957	-0.0237	-0.0399	-0.0632	0.0687	-0.0159	-0.0807	0.0209	-0.075	-0.0874	-0.0958	-0.0261	-0.0522	0.0041	0.036	-0.0895	0.0041	0.0041	-0.0528
386	-0.052	-0.0188	-0.0301	-0.0338	-0.0378	0.0422	0.0688	-0.0471	-0.1139	0.0699	-0.0663	-0.0546	0.0373	-0.0712	-0.0224	0.0167	0.0459	-0.0953	0.0181	0.1021	-0.0788	-0.0751	-0.0414	-0.0508	0.0232	-0.0439	0.0907	0.0849	0.0857	0.0245	-0.074	0.0168	0.1149	0.0666	-0.0947	-0.0604	0.0097	-0.0593	0.0673	-0.0386	0.0008	-0.1063	0.0797	-0.0324	0.0868	-0.0221	-0.0324	-0.0324	0.1394
393	0.0826	0.0733	-0.0586	-0.0091	0.0019	-0.0154	-0.045	-0.0465	-0.0292	-0.0314	0.0233	-0.0832	-0.0527	-0.004	-0.1008	0.0165	0.0174	0.003	-0.022	-0.0741	0.0673	-0.0066	-0.0679	-0.0676	-0.0818	0.0274	0.0081	0.0273	-0.0406	-0.083	-0.0276	-0.0596	-0.0238	0.0402	0.0473	0.0151	-0.0521	0.0037	0.0471	-0.0151	-0.0069	-0.0308	0.0387	0.0202	-0.0727	-0.0548	0.0202	0.0202	-0.0804
395	-0.0471	-0.0481	-0.0053	-0.0431	-0.087	-0.0453	-0.0374	0.14	-0.0316	-0.0175	-0.0124	0.1158	-0.0169	0.1076	-0.0682	-0.0375	-0.0083	-0.033	0.107	0.0084	-0.0249	-0.0565	0.1269	0.1646	-0.0593	-0.0232	-0.0051	0.0141	0.1895	-0.063	-0.0949	-0.0042	-0.01	-0.0645	-0.0324	-0.0189	0.151	-0.0469	-0.0825	-0.02	-0.045	-0.044	0.0047	0.1692	-0.0069	0.0028	0.1692	0.1692	-0.0104
396	0.0964	0.0512	-0.0583	-0.0267	-0.0187	-0.0226	-0.082	-0.0636	-0.0618	-0.0497	0.0147	-0.0778	-0.0554	0.0388	-0.0954	-0.0012	-0.0022	-0.0003	-0.0157	-0.0288	0.0977	-0.0243	-0.0735	-0.09	-0.1025	0.0029	0.0659	-0.0098	-0.044	-0.1051	-0.0472	-0.0779	-0.0422	0.0181	0.0252	0.0654	-0.0518	0.0041	-0.0049	-0.0747	-0.029	-0.0529	0.089	-0.0418	-0.0549	-0.0769	-0.0418	-0.0418	-0.1025
403	-0.0399	0.022	-0.0163	-0.0017	0.0342	0.058	0.1471	-0.0166	-0.0094	0.0484	-0.0342	-0.0159	0.0544	-0.0615	-0.0335	0.0338	0.0721	-0.0857	-0.0047	-0.0318	-0.0651	-0.0242	-0.0068	-0.0247	0.0952	-0.0301	-0.012	0.0758	0.0329	0.0841	-0.0103	0.0513	0.1495	0.1199	-0.0601	-0.1173	-0.0535	-0.0538	0.1643	-0.0664	-0.0083	-0.0384	0.081	-0.0186	0.0569	-0.0686	-0.0186	-0.0186	0.1116
404	-0.059	0.0178	-0.0559	0.0028	-0.0261	0.0539	-0.038	0.0312	-0.0622	0.0067	-0.0596	-0.0263	-0.0508	0.0154	0.006	0.0034	0.016	-0.0836	0.0398	-0.0484	-0.0672	-0.0634	0.0264	0.0305	-0.01	0.0718	0.0275	-0.0032	0.0474	-0.0137	-0.0456	-0.0714	0.0518	0.122	-0.083	-0.082	0.0255	-0.0809	0.079	-0.0706	-0.0374	-0.078	0.0498	0.0687	-0.0138	-0.0478	0.0687	0.0687	0.0014
120	-0.0331	-0.054	0.0345	0.0058	-0.0614	-0.0013	0.094	0.0425	0.0656	-0.0485	-0.04	0.035	0.0521	0.0184	-0.0991	0.0031	0.0273	-0.0556	-0.057	0.0607	0.0191	-0.0666	0.0336	-0.0474	-0.007	0.0457	0.0722	0.0164	0.0422	0.0642	-0.0426	0.0232	0.009	-0.0621	0.0448	0.0134	-0.0422	-0.0279	-0.1301	-0.0551	-0.0843	-0.05	0.1652	0.0759	0.1244	-0.0323	0.0759	0.0759	0.0918
121	-0.0373	-0.0408	-0.0292	0.034	-0.0032	0.0244	0.1197	-0.0607	-0.0809	0.0771	-0.0866	-0.035	0.0254	-0.0806	-0.0111	0.0463	0.0073	-0.1048	-0.0288	0.0427	-0.1091	-0.0321	-0.0567	-0.0441	0.0711	-0.0825	-0.0144	0.0671	0.0055	0.0774	0.0205	0.0364	0.0847	0.0447	-0.0792	-0.0191	-0.031	-0.0813	0.1452	-0.0294	0.0038	-0.0783	0.0411	-0.0523	0.0295	-0.1064	-0.0523	-0.0523	0.0738
122	0.0881	-0.0452	0.0059	-0.0152	-0.1024	0.0075	-0.1093	0.0015	-0.0204	-0.0146	-0.0061	0.0272	0.006	0.0523	-0.0071	-0.0379	-0.1136	-0.0218	-0.0781	0.0446	0.1278	-0.0003	0.025	-0.0703	-0.053	-0.0536	0.0311	-0.0995	-0.0738	0.0231	0.0744	-0.0678	-0.057	-0.0782	0.0287	0.0556	-0.0375	0.0392	-0.1212	-0.0587	-0.1004	-0.116	-0.009	0.0141	0.0959	-0.0234	0.0141	0.0141	-0.0117
123	-0.0781	-0.0262	-0.0063	0.0786	0.0018	0.0286	-0.0924	0.0017	0.0048	0.0064	-0.0849	0.0462	-0.0249	0.0026	-0.0775	0.033	-0.0176	-0.0527	0.0145	-0.0051	-0.0217	-0.0687	0.0086	-0.0615	-0.0777	0.0757	0.1021	-0.0285	-0.0777	-0.0078	-0.0314	-0.0717	-0.0359	0.0406	-0.0022	0.0234	-0.0538	-0.0396	-0.0024	-0.0522	-0.0065	-0.0616	0.0869	-0.0023	0.0046	-0.0544	-0.0023	-0.0023	-0.0801
125	0.068	0.0388	-0.0911	-0.0062	-0.0018	-0.0499	-0.0961	-0.083	-0.0799	-0.0721	-0.0137	-0.0386	-0.0348	0.0676	-0.0812	-0.0455	-0.0213	0.0122	0.0009	-0.015	0.1181	-0.0037	-0.0699	-0.0749	-0.0876	-0.0029	0.0236	-0.0322	-0.0813	-0.0926	-0.0413	-0.0754	-0.0396	0.0307	-0.0121	0.0846	-0.0575	0.0316	-0.0123	-0.0621	-0.0164	-0.0653	0.0833	-0.0809	-0.0739	-0.0643	-0.0809	-0.0809	-0.09
127	-0.0447	-0.1106	0.1069	0.0691	-0.0846	0.0669	-0.0749	0.0858	0.0806	0.1196	-0.0499	0.0783	-0.0544	-0.0547	-0.0725	0.0747	-0.0791	-0.0706	-0.0603	0.0208	-0.0624	-0.074	0.0894	-0.0637	-0.0569	0.0558	0.1071	-0.0235	-0.0227	0.0992	0.0839	-0.0167	-0.0724	-0.102	0.0798	0.0101	-0.003	-0.0512	-0.0702	-0.0076	-0.0327	-0.0649	-0.0328	0.0984	0.1054	-0.0348	0.0984	0.0984	-0.048
128	-0.0453	-0.0862	0.1063	0.0186	0.0229	-0.0086	-0.0422	0.0203	0.09	-0.0058	-0.0089	0.0277	0.0032	-0.0054	0.1432	-0.0008	-0.0797	0.0287	-0.0662	0.105	-0.0531	0.0252	0.0139	0.0707	-0.0076	0.0135	0.0316	-0.0574	-0.0566	0.0486	0.0334	0.0242	-0.098	-0.1027	0.0293	0.1123	0.0463	0.0231	-0.0708	0.1415	0.0333	0.1175	-0.0334	0.0229	0.0548	0.1393	0.0229	0.0229	-0.0236
129	0.0978	-0.0313	-0.0634	-0.0763	-0.0803	-0.0701	0.125	-0.0387	-0.0465	-0.0486	0.016	-0.0754	0.0448	-0.0004	0.0151	-0.0208	-0.0248	-0.0329	-0.0892	0.0085	0.0834	0.0135	-0.0626	-0.0298	0.069	-0.1146	-0.0258	0.0163	0.0607	0.0973	0.0633	0.023	0.0401	-0.0644	0.0301	0.0228	-0.0569	0.0197	-0.02	-0.0511	-0.0928	-0.0605	0.0215	-0.047	0.0598	-0.072	-0.047	-0.047	0.1145
130	0.0728	-0.0251	0.0302	0.0049	-0.074	-0.014	-0.0247	0.0673	0.0471	0.045	0.0472	0.0057	0.0261	-0.0275	-0.012	0.0604	-0.081	-0.0142	-0.058	-0.0539	0.0813	0.0323	0.031	-0.0382	-0.0329	-0.021	0.0221	-0.0274	0.017	0.037	0.1111	-0.0207	-0.041	-0.0893	0.1237	-0.0084	-0.0382	-0.0073	-0.045	-0.0324	-0.0616	-0.0418	-0.0846	0.0279	0.0536	-0.0158	0.0279	0.0279	-0.0228
131	-0.0448	-0.0188	0.0136	0.064	0.0184	0.0776	-0.0663	-0.0033	0.0555	0.0471	-0.05	0.0432	-0.0545	-0.0253	-0.0909	0.0596	0.0272	-0.0432	0.0094	-0.0392	-0.0559	-0.0791	0.0343	-0.0857	-0.0487	0.0373	0.0845	-0.0045	-0.0723	-0.0045	-0.0177	-0.0206	-0.0202	0.0251	-0.0114	-0.0249	-0.0547	-0.0197	0.032	-0.0614	0.0134	-0.0334	0.0486	0.0051	0.012	-0.0823	0.0051	0.0051	-0.0955
135	-0.056	-0.0345	0.0125	0.0479	-0.031	0.0806	-0.1111	0.008	-0.0255	0.046	-0.0845	0.0087	-0.0557	-0.041	-0.0671	0.0435	0.0011	-0.0569	-0.01	0.0345	-0.0571	-0.0953	0.0232	-0.0699	-0.0682	0.0611	0.1208	-0.0056	-0.0548	0.013	-0.0189	-0.0738	-0.0213	0.024	-0.0313	-0.0011	-0.006	-0.0292	-0.0066	-0.0189	-0.0023	-0.0845	0.0474	0.0289	0.0358	-0.046	0.0289	0.0289	-0.0592
137	0.0124	-0.0086	0.0092	0.0347	-0.0325	0.0192	-0.0727	0.0048	-0.037	0.0469	0.0022	-0.0194	-0.0323	-0.0359	-0.0371	0.0602	0.0062	-0.0185	0.0117	-0.002	0.0063	-0.0219	0.0117	-0.0722	-0.0547	0.008	0.0261	0.0036	-0.0205	-0.0235	0.0028	-0.0395	-0.0204	0	0.0071	-0.021	-0.0009	0.0009	-0.0181	-0.0304	-0.0055	-0.0794	-0.0306	0.0257	-0.0173	-0.0326	0.0257	0.0257	-0.0458
138	0.069	0.0281	0.0143	-0.0036	-0.0125	-0.0191	0.0221	-0.0151	-0.0204	-0.0662	0.0255	-0.0077	0.0094	0.0606	-0.0004	-0.0229	-0.0403	0.0431	-0.0268	0.0197	0.0529	0.0197	-0.0216	0.0121	-0.0031	0.0114	-0.0371	-0.0429	-0.0172	-0.0118	0.0145	-0.0362	-0.0586	-0.0383	0.0437	0.0436	0.0108	0.0375	-0.0813	0.0062	-0.0271	0.0072	-0.0106	0.0457	-0.0306	0.004	0.0457	0.0457	-0.0092
139	0.0807	-0.0359	-0.0222	-0.1008	-0.1027	-0.056	0.0601	-0.0641	-0.1059	-0.0407	0.0302	-0.0717	0.0453	0.0366	0.0126	-0.1014	-0.0273	-0.0125	-0.0651	0.11	0.0788	-0.011	-0.0585	-0.0675	0.081	-0.1088	-0.0574	0.0117	0.0374	0.0574	0.0338	0.0184	0.0417	-0.0565	-0.0369	0.0262	-0.0074	0.0172	-0.0745	-0.0307	-0.0661	-0.0797	0.0065	-0.0495	0.0698	-0.0142	-0.0495	-0.0495	0.1661
140	0.0949	-0.0142	-0.0213	-0.0965	-0.0985	-0.0592	0.0694	-0.0465	-0.0967	-0.019	0.0294	-0.0708	0.0495	0.0334	0.0135	-0.0922	-0.0264	-0.0158	-0.0658	0.0943	0.1047	-0.0067	-0.0592	-0.0675	0.0803	-0.1078	-0.0606	0.0147	0.0404	0.0541	0.0347	0.0214	0.0447	-0.0535	-0.0276	0.0188	0.0102	0.0098	-0.0653	-0.0339	-0.0694	-0.0663	0.0075	-0.0485	0.0957	-0.0174	-0.0485	-0.0485	0.1628
141	-0.0473	-0.0349	0.0973	0.0499	0.0543	0.0178	0.0507	0.0513	0.1741	-0.0127	0.0224	0.0458	-0.012	-0.0311	0.128	0.0705	-0.0118	0.0717	-0.0379	0.0195	-0.072	0.0233	0.0369	0.0737	0.0051	0.0316	0.0164	-0.0393	-0.0136	0.0417	0.0181	0.0506	-0.08	-0.0846	0.0473	0.0442	0.031	0.0411	-0.0527	0.1346	0.0596	0.1688	-0.0653	0.0659	0.0229	0.1324	0.0659	0.0659	-0.0305
144	0.1018	0.0726	-0.0635	-0.0373	-0.0213	-0.0161	-0.0457	-0.0388	-0.0324	-0.0633	0.0001	-0.0963	-0.046	0.0452	-0.0807	0.0083	0.0125	-0.0039	-0.0302	-0.0373	0.1124	-0.0348	-0.0761	-0.09	-0.105	0.0309	0.0573	0.0016	-0.0226	-0.1087	-0.0657	-0.0915	-0.0307	0.0395	0.0217	0.0602	-0.057	-0.0012	-0.0035	-0.0782	-0.0325	-0.0648	0.1171	-0.0138	-0.0401	-0.0555	-0.0138	-0.0138	-0.0811
145	-0.015	-0.0808	0.0369	0.024	-0.0549	0.0218	-0.0451	0.0407	0.0355	0.0246	-0.0534	0.0331	0.0502	-0.025	-0.0427	0.0296	-0.0494	-0.0408	-0.0638	0.0256	-0.0327	-0.0443	0.0443	-0.0234	0.0478	0.0106	0.062	-0.027	-0.0262	0.0541	0.072	-0.0202	-0.0677	-0.0723	0.0846	0.0399	0.0267	-0.0214	-0.0654	-0.0028	-0.0362	-0.0351	-0.003	0.0533	0.0602	-0.03	0.0533	0.0533	-0.0432
146	0.099	-0.0043	0.024	0.0365	-0.0524	-0.0077	-0.0351	0.007	0.0159	-0.0236	-0.0043	0.014	-0.0404	0.0516	-0.0203	-0.0112	-0.0935	0.0108	-0.0846	-0.0289	0.0792	0.0348	-0.0015	-0.0505	-0.0467	0.0747	0.0138	-0.0752	-0.0682	0.0245	0.0862	-0.0685	-0.1097	-0.0956	0.1112	0.079	-0.0506	0.001	-0.0887	-0.0324	-0.0657	-0.0335	-0.0222	0.0342	0.0161	-0.0533	0.0342	0.0342	-0.0665
147	0.2499	0.0531	-0.0497	-0.0892	-0.0761	-0.0814	-0.0589	-0.0667	-0.039	-0.0973	0.0717	-0.0784	-0.058	0.1089	-0.0773	-0.0849	-0.0923	0.0681	-0.0984	-0.009	0.2489	0.0672	-0.0752	-0.0743	-0.0642	-0.0739	-0.0599	-0.0741	-0.067	-0.0679	0.1019	-0.0673	-0.1085	-0.0882	0.1436	0.1401	-0.0245	0.0771	-0.1062	-0.0499	-0.0833	-0.0573	-0.021	-0.0395	-0.0576	-0.0708	-0.0395	-0.0395	-0.084
148	0.121	-0.0114	0.0231	-0.0147	-0.0603	0.0164	-0.0589	0.002	0.0467	-0.0141	0.016	0.0277	-0.0634	0.0445	-0.0815	-0.0091	-0.0382	0.0453	-0.0693	-0.0131	0.0784	-0.0081	0.0305	-0.0759	-0.0326	-0.0281	0.0233	-0.0657	-0.0649	0.0153	0.0749	-0.0257	-0.1064	-0.136	0.0708	0.076	-0.0369	0.048	-0.1041	-0.0416	-0.0416	-0.024	-0.0418	0.0146	0.0215	-0.0687	0.0146	0.0146	-0.0819
150	0.0712	0.0103	-0.0551	0.0435	0.0063	-0.0244	-0.1038	-0.0845	-0.0631	-0.0216	0.0277	-0.0089	-0.0184	0.0412	-0.0265	-0.0241	-0.0415	-0.0121	-0.0027	-0.0331	0.1	0.0418	-0.0443	-0.0866	-0.0908	-0.0064	-0.0216	-0.0357	-0.0849	-0.0919	-0.0116	-0.029	-0.014	0.0313	-0.024	0.0312	-0.0486	0.053	0.0008	-0.074	-0.0324	-0.0772	0.0548	-0.0886	-0.0816	-0.1136	-0.0886	-0.0886	-0.1268
155	0.0924	-0.0255	0.0194	-0.0455	0.0005	-0.0643	-0.0626	-0.0287	0.0118	-0.0615	0.0768	-0.0613	-0.0192	-0.0029	0.1207	-0.0648	-0.0731	0.0852	-0.0834	0.058	0.0892	0.1255	-0.0294	0.0798	-0.0134	-0.0505	-0.0657	-0.0465	-0.0458	-0.0071	0.0525	0.0351	-0.0602	-0.0898	0.011	0.116	0.0592	0.1088	-0.0766	0.1294	0.0191	0.0909	-0.0767	-0.0391	-0.0321	0.121	-0.0391	-0.0391	-0.0357
156	0.053	0.057	-0.0687	-0.0129	-0.0285	-0.0151	-0.0737	-0.0731	-0.095	0.0127	0.0128	-0.0786	-0.0416	0.0192	-0.0713	-0.0323	-0.0031	0.0221	0.0074	-0.0051	0.0615	-0.0063	-0.0725	-0.0808	-0.0777	0.0153	0.0002	-0.0057	-0.0298	-0.0827	-0.0314	-0.0488	-0.0297	0.0406	-0.0272	0.0446	-0.0351	-0.0084	0.0225	-0.0397	0.0101	-0.0637	0.01	-0.0834	-0.0765	-0.0419	-0.0834	-0.0834	-0.0551
157	0.0858	0.0245	0.0277	-0.0616	0.0425	-0.0622	-0.0002	-0.0183	0.0197	-0.0968	0.0872	-0.0508	0.0178	0.0803	0.1312	-0.0843	-0.0668	0.1144	-0.0746	0.0498	0.1163	0.1197	-0.0347	0.0928	0.0004	0.0098	-0.0594	-0.0922	-0.0478	-0.0258	0.0297	0.0081	-0.083	-0.0855	0.0277	0.1389	0.026	0.0776	-0.1161	0.1087	0.0005	0.1513	-0.0205	-0.039	-0.0321	0.1315	-0.039	-0.039	-0.0315
[truncated: 225 more columns]
